# Supplementary material for: Altered gut microbiota correlate with different immune responses to HAART in HIV-infected individuals
Source: BMC Microbiol. 2021 Jan 6;21:11. doi: 10.1186/s12866-020-02074-1 (PMC7789785; doi:10.1186/s12866-020-02074-1)
Supplement: Supplementary file 6 — Additional file 6: Table S1. The fecal microbiota relative abundance of each sample in different groups at the genus level. [file 12866_2020_2074_MOESM6_ESM.xlsx]

## Sheet: OTU Table
Domain	Kingdom	Phylum	Class	Order	Family	Genus	C1	C10	C11	C12	C13	C14	C15	C16	C17	C19	C2	C20	C21	C22	C23	C24	C25	C26	C27	C28	C29	C3	C30	C31	C32	C33	C34	C35	C36	C37	C4	C5	C6	C7	C8	C9	N1	N10	N11	N12	N13	N14	N15
d__Bacteria	k__norank	p__Firmicutes	c__Negativicutes	o__Selenomonadales	f__Veillonellaceae	g__Veillonella	0.000101174	0.00126467	0.000303521	5.05868e-05	0.0255463	0	0.00121408	0.000303521	0.000455281	0	0	0.000101174	0.00237758	0.000404694	5.05868e-05	0.00015176	0.000101174	0.000607042	0.000404694	0	0.000455281	0.000252934	0	0.000101174	5.05868e-05	0.000505868	0.00136584	0	0.0106738	0.000202347	0.0111291	0.000252934	0.000303521	5.05868e-05	0.000708215	0.00111291	0.83534	0.000455281	0.000556455	0.000404694	0.119537	0	5.05868e-05
d__Bacteria	k__norank	p__Firmicutes	c__Clostridia	o__Clostridiales	f__Lachnospiraceae	g__Roseburia	0.00708215	0.0102691	0.00237758	0.0158337	0.0203359	0.0271145	0.00607042	0.0104715	0.00662687	0.00445164	0.00677863	0.00687981	0.00758802	0.0105726	0.0112809	0.0153278	0	0.015176	0.0057669	0.055342	0.0687981	0.00784096	0.0106232	0.013962	0.00399636	0.00369284	0.00703157	0.0146196	0.0261534	0.0171489	0.00551396	0.00991501	0.00177054	0.00809389	0.0391036	0.00526103	5.05868e-05	0.000859976	0.000202347	0.000101174	0	0.000101174	0.0424423
d__Bacteria	k__norank	p__Firmicutes	c__Clostridia	o__Clostridiales	f__Ruminococcaceae	g__Ruminococcaceae_NK4A214_group	0.000556455	0	0.000809389	0.00435047	0.000607042	0.000556455	0.000354108	0.00106232	0.000404694	0.00237758	0.000556455	0	0.00187171	0.000657628	0.000961149	0.00500809	0	0	0.000404694	0.00156819	0.0030858	0	0.00101174	0	0	0.000354108	0	0.000303521	0	0.00121408	0.00182113	0.0041987	0.000758802	0.00146702	0.000303521	0	0	0	0	0	0	0	0.000202347
d__Bacteria	k__norank	p__Bacteroidetes	c__Bacteroidia	o__Bacteroidales	f__Prevotellaceae	g__unclassified_f__Prevotellaceae	0.000758802	0	0.0101679	0	0	0	0	5.05868e-05	0.000202347	0	0.000657628	0	0	0	0.000202347	0	0	0	0	0	0.000252934	0	0	0	0	0.000404694	5.05868e-05	0	0	0	0	0	0	0	0	0	0	0	0	0	0	0	0
d__Bacteria	k__norank	p__Bacteroidetes	c__Bacteroidia	o__Bacteroidales	f__Prevotellaceae	g__Prevotella_2	0.0203359	0	0	0	0	0	0.356283	0.109217	0	0	0.000101174	0	0	0	0	0.0207912	0.0466916	5.05868e-05	0	0	0	0	0	0	0	0	0	0.00703157	0	0	5.05868e-05	0	0	0	0	0	5.05868e-05	0.0199312	5.05868e-05	0	0	0	0.0030858
d__Bacteria	k__norank	p__Bacteroidetes	c__Bacteroidia	o__Bacteroidales	f__Prevotellaceae	g__Prevotella_6	0	0	0	0	0	0	0	0	0	0	0	0	0	0	0	0	0	0	0	0	0	0.000708215	0	0	0	0	0	0	0	0	0.000202347	0	0.000758802	0	0	0	0	0	0	0	0	0	0
d__Bacteria	k__norank	p__Firmicutes	c__Clostridia	o__Clostridiales	f__Lachnospiraceae	g__Lachnospiraceae_FCS020_group	0.000354108	0.00121408	0.000556455	0.00187171	0.000455281	0.000607042	0.00015176	0.000404694	0.000303521	0.000303521	0.000505868	0	0.000657628	0.000202347	0.000202347	0.000809389	0	0	0.000455281	0.000809389	0.00141643	0	0.000859976	0	0.000607042	0.00156819	0	0.000354108	0	0.000404694	0.000202347	0.00106232	0.000404694	0.00111291	0.000455281	0.000252934	0	0	0	0	0	0	0.000303521
d__Bacteria	k__norank	p__Firmicutes	c__Clostridia	o__Clostridiales	f__Lachnospiraceae	g__Butyrivibrio	0.00445164	5.05868e-05	0	0	0	0	0	0	0	0	0	0	0	0	0	0	0	0	0	0	0	0	0	0	0	0	0	0	0	0	0	0	0	0	0	0	0	0	0	0	0	0	0
d__Bacteria	k__norank	p__Firmicutes	c__Clostridia	o__Clostridiales	f__Clostridiaceae_1	g__Clostridium_sensu_stricto_1	0.00146702	0	0	0	0.000252934	0.000303521	0.00121408	0.000303521	0.00015176	0.00015176	0.00187171	0.000859976	0.00177054	0.000252934	0.000505868	5.05868e-05	0	5.05868e-05	5.05868e-05	5.05868e-05	5.05868e-05	0.000101174	0.000607042	0.00202347	0	0.000101174	0.000252934	0.00015176	0.000657628	5.05868e-05	0.0275698	0.000202347	0.000101174	5.05868e-05	0	0	0.00237758	0.000101174	0.000708215	0	0	0	0.000303521
d__Bacteria	k__norank	p__Bacteroidetes	c__Bacteroidia	o__Bacteroidales	f__Prevotellaceae	g__Prevotella_9	0.395386	0.0347025	0.511837	0.0883246	5.05868e-05	0.220407	0	0.113163	0.519729	5.05868e-05	0.65687	0.000101174	0.00015176	0.000252934	0.29912	0	0.383954	0	0.281414	0	0.233155	0	0	0	0	0.284652	0.0011635	0	0	0	0.00106232	0	0.000252934	0	0.000202347	0	0.000404694	0.160714	0	0	0.00015176	0	0.0490186
d__Bacteria	k__norank	p__Bacteroidetes	c__Bacteroidia	o__Bacteroidales	f__Porphyromonadaceae	g__Parabacteroides	0.0100668	0.0138608	0.00146702	0.0080433	0.0103703	0.00885269	0.0106738	0.00758802	0.00379401	0.0189701	0.00242817	0.00217523	0.00111291	0.00632335	0.00601983	0.008448	0.0378895	0.0182618	0.0245346	0.0136584	0.00121408	0.0234723	0.00951032	0.0138608	0.0100162	0.00217523	0.00905504	0.00232699	0.000202347	0.00440105	0.00156819	0.0030858	0.00708215	0.0132032	0.0325273	0.00981384	0	0.0357143	0.0182618	0.027418	0	0.0201335	0.00799272
d__Bacteria	k__norank	p__Firmicutes	c__Clostridia	o__Clostridiales	f__Ruminococcaceae	g__Anaerofilum	0	0	0	0	0	0	0	0.000101174	0	0	0	0	0	0	0	5.05868e-05	0	0	0.00015176	0	0	0	0	0	0	0	0	0	0	0	0	5.05868e-05	0	0	0	0	0	0	0	0	0	0	5.05868e-05
d__Bacteria	k__norank	p__Actinobacteria	c__Actinobacteria	o__Coriobacteriales	f__Coriobacteriaceae	g__Gordonibacter	0	0	0	0	0.000252934	0	0	5.05868e-05	0	0.000252934	0	0	0	0	0	5.05868e-05	0	0	5.05868e-05	0	0	0	0	0	0	0	0	0	0	0	0	0.000101174	0.000455281	0	0	5.05868e-05	0	0	0	0	0	0	0
d__Bacteria	k__norank	p__Proteobacteria	c__Gammaproteobacteria	o__Enterobacteriales	f__Enterobacteriaceae	g__Citrobacter	0	0	0	0	0	5.05868e-05	0	0	0	5.05868e-05	5.05868e-05	0	0	5.05868e-05	0	0.000101174	0	0.000252934	0.00546338	0	0.000354108	0	0	0	0.000202347	0	0.0011635	0.00015176	0.000101174	0.00288345	0	0	0	0	0	0	0	0	0	0	0.00015176	5.05868e-05	0
d__Bacteria	k__norank	p__Firmicutes	c__Clostridia	o__Clostridiales	f__Ruminococcaceae	g__Ruminococcaceae_UCG-004	0.000607042	5.05868e-05	0.000252934	0.000303521	0	0.000303521	0	0.000354108	0.00015176	0.000758802	0	0	0	0	0.000101174	0.000404694	5.05868e-05	0	0.00015176	0	0	0	0.000202347	0	0	0.000252934	0	0.000556455	0	5.05868e-05	0.00136584	0	0.00171995	0.000101174	0	0.00015176	0	0	0	0	0	0	0.000556455
d__Bacteria	k__norank	p__Firmicutes	c__Clostridia	o__Clostridiales	f__Lachnospiraceae	g__[Eubacterium]_ruminantium_group	0.000910563	0	0.0153278	0.0359672	0	0.00814448	5.05868e-05	0.0102691	0.00106232	0	0.000354108	0	0.0046034	0	0.000809389	0	0	0	0	0.000758802	0.0261028	0	0	0	0	0.00541279	0.00015176	0	0	0	0	0.00106232	5.05868e-05	0	0.000961149	0.00166936	0	0.0517503	0	0	0	0	0
d__Bacteria	k__norank	p__Actinobacteria	c__Actinobacteria	o__Coriobacteriales	f__Coriobacteriaceae	g__unclassified_f__Coriobacteriaceae	0	0	0	0	0	0	0	0	0	0	0	0	0	0	0	0	0	0	0	0	0	0	0	0	0	0	0	0	0	0	5.05868e-05	0	0	0	0.00111291	0	0	0	0	0	0	0	0
d__Bacteria	k__norank	p__Firmicutes	c__Clostridia	o__Clostridiales	f__Ruminococcaceae	g__Intestinimonas	5.05868e-05	0	0	5.05868e-05	0	0	0.000303521	5.05868e-05	0	0.000556455	0.000404694	0	5.05868e-05	0.000101174	0	0.000101174	0.000252934	5.05868e-05	5.05868e-05	0	0.000708215	0	0	0	0	0	0	0	0	0	0	0.00015176	0	0	5.05868e-05	5.05868e-05	0	0	0	0	0	0	0
d__Bacteria	k__norank	p__Firmicutes	c__Erysipelotrichia	o__Erysipelotrichales	f__Erysipelotrichaceae	g__Solobacterium	0	5.05868e-05	5.05868e-05	0	0	0	0	5.05868e-05	0	0	0	0	0	0	0	0	0	0	0	0	0	5.05868e-05	0	0	0	0	0	5.05868e-05	0	0	0	0	5.05868e-05	0	0	0	5.05868e-05	0	0	0	0	0	0
d__Bacteria	k__norank	p__Verrucomicrobia	c__Verrucomicrobiae	o__Verrucomicrobiales	f__Verrucomicrobiaceae	g__Akkermansia	5.05868e-05	0	0	0	0	0	5.05868e-05	0	0.000607042	0.00657628	0.000202347	0.000101174	0	5.05868e-05	5.05868e-05	0	0.0294415	0	0.000252934	0.00222582	5.05868e-05	0	0	0	0	0	0	0.000809389	0	0	0	0.0119385	0.00364225	0.00156819	0	0	0	0	0	0	0	0.000910563	0
d__Bacteria	k__norank	p__Firmicutes	c__Clostridia	o__Clostridiales	f__Ruminococcaceae	g__Ruminococcaceae_UCG-003	0.00632335	0.00359166	0.0176042	0.00369284	0	0.00202347	0.00323756	0.00146702	0.0015176	0.00414812	0.00450223	0	0.00111291	0.000859976	0.00784096	0.0100668	0.000859976	0	0.00207406	0.00915621	0.00318697	0	0.0109268	0	0.000252934	0.00217523	5.05868e-05	0.00252934	0	0.00197289	0.000455281	0.00531161	0.000202347	0.00293403	0.00227641	0.00146702	0	0	0	0	0	0	0.000607042
d__Bacteria	k__norank	p__Firmicutes	c__Clostridia	o__Clostridiales	f__Peptostreptococcaceae	g__Peptostreptococcus	0	0	0	0	0	0	0	5.05868e-05	0	0	0	0	0	0	0	0	0	0	0	0	0	0	0	0	0	5.05868e-05	0	0	0	0	0	0	5.05868e-05	0	0	0	0	0	0	0	0	0	0.000758802
d__Bacteria	k__norank	p__Bacteroidetes	c__Bacteroidia	o__Bacteroidales	f__Porphyromonadaceae	g__Porphyromonas	0	0	0	0	0	0	0	0	0	0	0	0	0	0	0	0.000101174	0	0	0	0	5.05868e-05	0	0	0	0	0	0	0	0	0	0	0	0.00015176	0	0	0	0	5.05868e-05	0	0	0	0	0
d__Bacteria	k__norank	p__Firmicutes	c__Clostridia	o__Clostridiales	f__Ruminococcaceae	g__norank_f__Ruminococcaceae	0.00303521	5.05868e-05	0.000404694	0.000556455	0	0.00141643	0.000354108	0.00404694	0.000708215	0.006121	0.000404694	0	0.00212465	0.00293403	0.000708215	0.00177054	0.0030858	0.000202347	0.00207406	0.00146702	0.000455281	0.000809389	0.00252934	0.000101174	0.000607042	0.00354108	0.000961149	0.00394577	5.05868e-05	0.00015176	0.00106232	0.00197289	0.0292898	0.00136584	0.00227641	0.000607042	0	0.0015176	0.00298462	0.000101174	0	0.000505868	0.000961149
d__Bacteria	k__norank	p__Firmicutes	c__Clostridia	o__Clostridiales	f__Lachnospiraceae	g__Blautia	0.0119891	0.0112809	0.006121	0.0167442	0.0372319	0.0125455	0.00854917	0.0123432	0.00298462	0.0248381	0.00607042	0.0157325	0.00814448	0.00632335	0.00323756	0.0311109	0.00111291	0.0034399	0.00814448	0.0110785	0.0450728	0.00278227	0.0287839	0.00126467	0.0214488	0.0261534	0.00187171	0.0668252	0.0363719	0.00672805	0.02241	0.0284804	0.0627782	0.0170983	0.0173007	0.0177054	0.00111291	0.00106232	0.0491198	0.000556455	0.00500809	0.00217523	0.00298462
d__Bacteria	k__norank	p__Firmicutes	c__Clostridia	o__Clostridiales	f__Ruminococcaceae	g__Anaerotruncus	0.00278227	0	0.000910563	0.00161878	0.000354108	0.0038446	0.00015176	0.00182113	0	0.000708215	0.000303521	0.000101174	0.000354108	0.00126467	0.000607042	0.0041987	5.05868e-05	0	0.000859976	0.00440105	0	0.000101174	0.00136584	0	0.000202347	5.05868e-05	0	0.00252934	0	5.05868e-05	0.0041987	0.000758802	0.00303521	0.00161878	0.000101174	0.000404694	0	0	0.00015176	0	0	0	0.00015176
d__Bacteria	k__norank	p__Bacteroidetes	c__Bacteroidia	o__Bacteroidales	f__Rikenellaceae	g__Alistipes	0.0111291	0	0.0108256	0.0255969	0.0796742	0.035259	0.00718333	0.0416835	0.0195771	0.102438	0.0121408	0	0.00283286	0.0281769	0.0140125	0.0421894	0.00242817	0.00131526	0.0747673	0.0918656	0.0260522	0.0151255	0.137748	0.00146702	0.0284804	0.00470457	0.00718333	0.0026811	0	0.00500809	0.000961149	0.0521044	0.0801295	0.1336	0.0207912	0.0104209	0	0	0.00126467	0.028278	0	0.000505868	0.000404694
d__Bacteria	k__norank	p__Firmicutes	c__Clostridia	o__Clostridiales	f__Eubacteriaceae	g__Eubacterium	0	0	0	0	0	0	0	0	0	0	0	0	0	0	0	0	0	0	0	0	0	0	0	0	0	0	0	0	0	0	0	5.05868e-05	0.000101174	0	0	0	0	0	0	0	0	0	0
d__Bacteria	k__norank	p__Proteobacteria	c__Gammaproteobacteria	o__Pasteurellales	f__Pasteurellaceae	g__Aggregatibacter	0	0	0	0	5.05868e-05	0	0	0	0.000101174	0	0	0	0.00637394	0	0	0	0	0.000101174	0	0	5.05868e-05	0	0	0	0	0	0	0	0	0	0.000101174	0	0	0	0	0	0	0	0	0	0.00202347	0	0
d__Bacteria	k__norank	p__Bacteroidetes	c__Bacteroidia	o__Bacteroidales	f__Bacteroidaceae	g__Bacteroides	0.0829118	0.231485	0.133296	0.103855	0.352742	0.143262	0.189701	0.167645	0.132487	0.156313	0.093535	0.37151	0.27504	0.412333	0.127378	0.396348	0.268009	0.698857	0.108964	0.30428	0.012849	0.50602	0.301244	0.601679	0.344142	0.183175	0.582254	0.251619	0.568849	0.320063	0.0041987	0.172501	0.0289357	0.243323	0.140277	0.38618	0.0685451	0.314903	0.406971	0.647764	0.459834	0.590652	0.0525597
d__Bacteria	k__norank	p__Bacteroidetes	c__Flavobacteriia	o__Flavobacteriales	f__Flavobacteriaceae	g__Chryseobacterium	0	0	0	0	0	0	0	0	0	0	0	0	0	0	0	0	0	0	0	0	0	0	0	0	0	0	0	0	0	0	0	0	0	0	0	0	0	0	0	0	0	0	0
d__Bacteria	k__norank	p__Firmicutes	c__Clostridia	o__Clostridiales	f__Lachnospiraceae	g__Dorea	0.00177054	0.0120902	0.000910563	0.00247875	0.0120902	0.00242817	0.00141643	0.00364225	0.000758802	0.0072845	0.00121408	0.00455281	0.000404694	0.00141643	0.00182113	0.00672805	0.000101174	0.00015176	0.00141643	0.0038446	0.0193747	0.00202347	0.00349049	0.000910563	0.00273169	0.00303521	0.000758802	0.00870093	0	0.00126467	0.0152266	0.00849858	0.0136584	0.00171995	0.00101174	0.00399636	0	0.000101174	0	0	0.00156819	5.05868e-05	0.00369284
d__Bacteria	k__norank	p__Synergistetes	c__Synergistia	o__Synergistales	f__Synergistaceae	g__Cloacibacillus	0.000961149	0	0	0	0	0.000202347	0	0.00121408	0	0	0	0	0	5.05868e-05	0	5.05868e-05	5.05868e-05	0	0.000252934	0.000354108	0	0	0	0	0	0	0	0.000101174	0	0	5.05868e-05	0	0.00136584	0	0	0.000607042	0	0	0	0	0	0	0.000101174
d__Bacteria	k__norank	p__Firmicutes	c__Erysipelotrichia	o__Erysipelotrichales	f__Erysipelotrichaceae	g__Erysipelotrichaceae_UCG-003	0.00622218	0.00182113	0.000657628	0.0279745	0.00541279	0.00212465	0.00161878	0.00136584	0.000354108	0.00328814	0.000556455	0.00182113	0.00146702	0.00232699	0.00136584	0.00338932	0	0.000809389	0.000101174	0.00131526	0.00404694	0.0015176	0.0015176	0	0.000910563	0.00156819	0.00708215	0.0207912	0	0.00232699	0.000657628	0.000657628	0.0349049	0.00465399	5.05868e-05	0.00935856	0	0	0.019223	0	0.00156819	0	0.00510927
d__Bacteria	k__norank	p__Actinobacteria	c__Actinobacteria	o__Coriobacteriales	f__Coriobacteriaceae	g__Adlercreutzia	0.00015176	0	0.000505868	0	0	0.000910563	0.000202347	0.000455281	0.000404694	0.00126467	0	0.000859976	0.00313638	0.000101174	0.000202347	0.000354108	0	0	0.000303521	5.05868e-05	0.00349049	0	0	0	0.000758802	0.000657628	5.05868e-05	0	0	0.00015176	0.000354108	0.000202347	0.00455281	0.000202347	0	0.000859976	0	0	0	0	0	0.00015176	0
d__Bacteria	k__norank	p__Actinobacteria	c__Actinobacteria	o__Coriobacteriales	f__Coriobacteriaceae	g__Atopobium	0	0	0	0	0	0	0	0	0	0.000101174	0	0	0	0	0	0	5.05868e-05	0	0	0	0	0	0	0	0	0	0	0	0	0	0	0	5.05868e-05	0	0	0	0.00015176	0	0	0	0	0	0.000303521
d__Bacteria	k__norank	p__Proteobacteria	c__Betaproteobacteria	o__Burkholderiales	f__Alcaligenaceae	g__Parasutterella	0.00819506	0	0.00743626	0.000809389	0	0.00106232	0.000202347	0.00470457	0.0130008	0.00657628	0.000101174	0.0956091	0.00293403	0.0219547	0.00839741	0.00571631	0.00465399	0	0.00136584	0.00293403	0	0	0.00187171	0.0257487	0.0104209	0.000455281	0.106081	5.05868e-05	0	5.05868e-05	0.000657628	0.000354108	0.000202347	0.000758802	0.0404189	0.029138	0	0.141744	0.0302509	0	0.017503	5.05868e-05	0.00015176
d__Bacteria	k__norank	p__Saccharibacteria	c__norank_p__Saccharibacteria	o__norank_p__Saccharibacteria	f__norank_p__Saccharibacteria	g__norank_p__Saccharibacteria	5.05868e-05	0.000202347	0	0	0.00015176	0	0	5.05868e-05	0	5.05868e-05	0	0	0.000202347	0	0	0	5.05868e-05	5.05868e-05	5.05868e-05	5.05868e-05	5.05868e-05	0	0	0	0	0.000252934	5.05868e-05	5.05868e-05	0	0.000101174	0.000354108	0	0.000354108	0	5.05868e-05	0.00015176	0.000303521	0.000101174	0.000556455	0.000101174	5.05868e-05	0	0
d__Bacteria	k__norank	p__Proteobacteria	c__Betaproteobacteria	o__Burkholderiales	f__Oxalobacteraceae	g__Oxalobacter	0.000455281	0	0	0.000202347	0	0.000202347	0	0	0.000101174	0	0	0	5.05868e-05	5.05868e-05	5.05868e-05	0	5.05868e-05	0	0.00015176	0.000252934	0	0	0.000556455	0	0	0.000101174	0	5.05868e-05	0	0.000202347	0.000101174	0	0.000202347	0.000354108	0	0	0	0	0	0	0	0	0
d__Bacteria	k__norank	p__Firmicutes	c__Clostridia	o__Clostridiales	f__Lachnospiraceae	g__[Eubacterium]_xylanophilum_group	0.00166936	0	0	0.00738567	0	0.000101174	0.00121408	0.000252934	0	5.05868e-05	0	0	0.00369284	0.00171995	0.000607042	0.00222582	0	0	0	0.00252934	0	0	0.00733509	0	0	0.000607042	0	0.000708215	0	0	0	0.000910563	0	0.00257993	0.017503	5.05868e-05	0	0	0	0	0	0	0
d__Bacteria	k__norank	p__Proteobacteria	c__Gammaproteobacteria	o__Aeromonadales	f__Succinivibrionaceae	g__Succinivibrio	0	0	0	0	0	0	0	0	0	0	0	0	0	0	0	0	0	0	0.00015176	0	0	0	0	0	0	0	0	0	0	0	0	5.05868e-05	0	0	0	0	0	0	0	0	0	0	0
d__Bacteria	k__norank	p__Firmicutes	c__Erysipelotrichia	o__Erysipelotrichales	f__Erysipelotrichaceae	g__Faecalitalea	5.05868e-05	0.000101174	0	0	0.000101174	0	0	5.05868e-05	0	0	0	0	5.05868e-05	0	5.05868e-05	0	0	0	0	0	0	0.000859976	0	0	0	0	0.000101174	0	0.000303521	0	0	0	0.000101174	0	0.000455281	0	0	0	0.00566572	0	0	0	0
d__Bacteria	k__norank	p__Proteobacteria	c__Gammaproteobacteria	o__Enterobacteriales	f__Enterobacteriaceae	g__Morganella	0	0	5.05868e-05	5.05868e-05	0	0	0	0	0	0	0	0	0	0	0	5.05868e-05	0	0	0	0	0	0	0	0	0	0	0	0	0	0	0	0	0	0	0	0	0	0	0	0	0	0	0
d__Bacteria	k__norank	p__Bacteroidetes	c__Bacteroidia	o__Bacteroidales	f__Prevotellaceae	g__Prevotella_7	0	0	0	0	0	0	0	0	0	0	0	0	0	0	0	0	0	0	0	0	0	0	0	0	0	0	0	0	0	0.130817	0	0	0	0	0	0	0	0	0	0	0	0	0.00212465
d__Bacteria	k__norank	p__Firmicutes	c__Bacilli	o__Bacillales	f__Family_XI_o__Bacillales	g__Gemella	0	0	0	0	0	0	0	0	0	0	0	0	0	0	0	5.05868e-05	0	5.05868e-05	0	0	0	0	0	0	0	0	5.05868e-05	0	5.05868e-05	5.05868e-05	5.05868e-05	0	5.05868e-05	0	0.000101174	5.05868e-05	0	0.000202347	0	0	5.05868e-05	0	0
d__Bacteria	k__norank	p__Bacteroidetes	c__Bacteroidia	o__Bacteroidales	f__Prevotellaceae	g__Alloprevotella	0	0	0	0	0	0	0	0	0	0	0	0	0	0	0	0	0	0	0	0	0.000859976	0	0	0	0	0	0	0	0	0	0.00364225	0	0	0	0	0	5.05868e-05	0.0100668	0	0	0	0	0.0166936
d__Bacteria	k__norank	p__Firmicutes	c__Negativicutes	o__Selenomonadales	f__Veillonellaceae	g__norank_f__Veillonellaceae	0	0	0	0	0	0	0	0	0	0	0	0	0	0	0	0	0	0	0	0	0	0	0	0	0	0	0	0	0.000859976	0	0	0	0	0	0.00187171	0	0	0	0	0.00435047	0	0	0
d__Bacteria	k__norank	p__Bacteroidetes	c__Bacteroidia	o__Bacteroidales	f__Porphyromonadaceae	g__Coprobacter	0.000202347	0	0.000961149	0.00141643	0	0.00177054	0	0.00394577	5.05868e-05	0	0	0	0.000202347	0	0.00485633	0	0	0	0.00490692	0.000708215	0	0	0.0280757	0	0.00824565	0	0	0.000404694	0	0	5.05868e-05	0	0	0.0173007	0	0	0	0	0	0	0	0.00177054	0
d__Bacteria	k__norank	p__Firmicutes	c__Clostridia	o__Clostridiales	f__Family_XIII	g__[Eubacterium]_brachy_group	0.00015176	0	0	0	0	5.05868e-05	0	0.000252934	0	0	5.05868e-05	0	0	0	0	0	0	0	0	0.00015176	0.000354108	0	0	0	0.000202347	0	0	0.000252934	0	0	0.000101174	0	0.000404694	0	0	0	0	0	0	0	0	0	0
d__Bacteria	k__norank	p__Fusobacteria	c__Fusobacteriia	o__Fusobacteriales	f__Fusobacteriaceae	g__Cetobacterium	0	0	0	0	0	0	0	0	0	0	0	0	0.00758802	0	0	0	0	0	0	0	0	0	0	0	0	0	0	0	0	0	0	0	0	0	0	0	0	0	0	0	0	0	0
d__Bacteria	k__norank	p__Bacteroidetes	c__Bacteroidia	o__Bacteroidales	f__Bacteroidales_S24-7_group	g__norank_f__Bacteroidales_S24-7_group	0	0	0.0109773	0.00682922	0	0.0363719	0.0871611	0.0142149	0.000809389	0	0	0	0.0714792	0.123027	0.0330332	0	0	0	0	0	0	0	0	0	0	0	0	0	0	0	0.00333873	0.074565	0.0234723	0	0	0	0	0	0	0	0	0	5.05868e-05
d__Bacteria	k__norank	p__Proteobacteria	c__Gammaproteobacteria	o__Pseudomonadales	f__Moraxellaceae	g__Psychrobacter	0	0	0	0	0	0	0	0	0	0	0	0	0	0	0	0	0	0	0	0	0	0	0	0	0	0	0	0	0	0	0	0	0	0	0	0	0	0	0	0	0	0	0
d__Bacteria	k__norank	p__Firmicutes	c__Clostridia	o__Clostridiales	f__Ruminococcaceae	g__Ruminiclostridium_5	0.00101174	0	0.000202347	0.000252934	0.000101174	0.00015176	0.00015176	0.000708215	0.000303521	0.0235735	0.000101174	0.000354108	0.000202347	0	0.000556455	0.000404694	5.05868e-05	0	0.00349049	0.000354108	0.00197289	0.00015176	5.05868e-05	0.000404694	0.000354108	0.000354108	0.000708215	0.000303521	0.000455281	0	0.00247875	0.00126467	0.00247875	0.000303521	0.000202347	0.000101174	0.00232699	0.00131526	0.000404694	0.000505868	0.000252934	5.05868e-05	0.000809389
d__Bacteria	k__norank	p__Firmicutes	c__Clostridia	o__Clostridiales	f__Ruminococcaceae	g__Ruminococcus_2	0.000354108	0	0.000202347	0	0	0.000708215	0.00374342	0.00758802	0.00197289	0.0149231	0.00156819	0.0218535	0	5.05868e-05	0.00161878	0.0112303	0.00161878	0	5.05868e-05	0.00197289	0.00278227	0.100314	0.00677863	0.0542291	0	0.00252934	0.00237758	0.00303521	0.00323756	0.00323756	0.000657628	0.00834682	0.0313638	0.00910563	0.00490692	0.00819506	0	0.0529138	0	0	0	0	0.00015176
d__Bacteria	k__norank	p__Bacteroidetes	c__Bacteroidia	o__Bacteroidales	f__norank_o__Bacteroidales	g__norank_o__Bacteroidales	0	0	0	0	0	0	0	0	0	0	0	0	0	0	0	0	0	0	0	0	0	0	0	0	0	0	0	0	0	0	0.000252934	0	0	0	0	0	0	0	0	0	0	0	0
d__Bacteria	k__norank	p__Firmicutes	c__Clostridia	o__Clostridiales	f__Ruminococcaceae	g__Ruminococcus_1	0.00222582	0	0.000404694	0.0121914	0	0.00283286	0.00247875	0.00156819	0.000556455	0.00854917	0.0038446	0.00197289	0.00288345	0.162738	0.00359166	0.0146196	0	0	0.0159348	0.00283286	0.0019223	0.00257993	0.00505868	0	0.00313638	0.00505868	0.00961149	0.00247875	0.00313638	0.0053622	0.00263051	0.00202347	0.00409753	0.00202347	0.00667746	0.000859976	0	0.00379401	0	0	0	0	0
d__Bacteria	k__norank	p__Proteobacteria	c__Betaproteobacteria	o__Neisseriales	f__Neisseriaceae	g__Neisseria	0	0	0	0	0	0	0	0	0	0	0	0	0	0	0	0	0	0	0	0	0	0	0	0	0	0	0	0	0	0	0	0	0	0	0	0	0	0	0	0	5.05868e-05	0	0
d__Bacteria	k__norank	p__Actinobacteria	c__Actinobacteria	o__Actinomycetales	f__Actinomycetaceae	g__norank_f__Actinomycetaceae	0	0	0	0	0	0	0	0	0	0	0	0	0	0	0	0	0	0	0	0	0	0	0	0	0	0	0	0	0	0	0	0	0	0	0	0	0	0	0	0	0	0	0
d__Bacteria	k__norank	p__Firmicutes	c__Clostridia	o__Clostridiales	f__Peptostreptococcaceae	g__unclassified_f__Peptostreptococcaceae	0.00263051	0.00263051	0	5.05868e-05	0.000252934	0.000607042	0.000708215	0.000252934	0.00561514	0.00349049	0.00242817	0.000252934	0.0015176	0.000101174	0.000101174	0.000505868	0	0.0053622	0.00015176	0.00510927	5.05868e-05	0.000708215	0.000505868	0.00156819	0.00111291	0.000202347	0.00323756	0	0.000758802	0.00961149	0.114529	0.000961149	0.00354108	0.00015176	0.00784096	0.000657628	0.0132537	0.000809389	0	0.000101174	0.0142149	0	0.00111291
d__Bacteria	k__norank	p__Firmicutes	c__Clostridia	o__Clostridiales	f__Family_XIII	g__Family_XIII_UCG-001	0.000354108	0	0.00106232	0.00237758	0	0.000101174	0.00015176	0.000303521	0.000101174	0	5.05868e-05	0	0.000202347	0.000101174	0.00015176	0.000505868	5.05868e-05	0	5.05868e-05	0.000252934	0.000556455	0	0.000354108	0	0	0.000910563	0	0.000303521	0	0	5.05868e-05	0.00171995	5.05868e-05	0.000101174	0	0.00015176	0	0	0	0	0	0	0.000101174
d__Bacteria	k__norank	p__Tenericutes	c__Mollicutes	o__NB1-n	f__norank_o__NB1-n	g__norank_o__NB1-n	0	0	0	0	0	0	0	0.00106232	0	0	0	0	0	0	0	0	0	0	0	0	0	0	0	0	0	0	0	0	0	0	0	0	0	0	0	0	0	0	0	0	0	0	0
d__Bacteria	k__norank	p__Bacteroidetes	c__Bacteroidia	o__Bacteroidales	f__Prevotellaceae	g__Prevotellaceae_NK3B31_group	0.0325779	0	0.0321732	0	0	0	0	0	0	0	0	0	0	0	0	0	0	0	0	0	0	0	0	0	0	0	5.05868e-05	0	0	0	0	0	0	0	0	0	0	0	0	0	0	0	0
d__Bacteria	k__norank	p__Actinobacteria	c__Actinobacteria	o__Corynebacteriales	f__Corynebacteriaceae	g__Lawsonella	0	0	0	0	0	0	0	0	0	0	0	0	0	0	0	5.05868e-05	0	0	0	0	0	0	0	0	0	0	0	0	0	0	0	0	0	0	0	0	0	0	0	0	0	0	0
d__Bacteria	k__norank	p__Firmicutes	c__Clostridia	o__Clostridiales	f__Clostridiales_vadinBB60_group	g__norank_f__Clostridiales_vadinBB60_group	0.00171995	0	0	0.00263051	0	5.05868e-05	5.05868e-05	0.000859976	0.000101174	0	0	0	0	0.000303521	0.00252934	0	0	0	0	5.05868e-05	0	0	0	0	0	0	0	0	0	0	0	0	0.000101174	5.05868e-05	0	0	0	0	0	0	0	0	0
d__Bacteria	k__norank	p__Firmicutes	c__Clostridia	o__Clostridiales	f__Ruminococcaceae	g__Caproiciproducens	0	0	0	0	0	0	0	0.000252934	5.05868e-05	0	0	0	0	0	0	0	0	0	0	0	5.05868e-05	0	0	0	0	0	0	0	0	0	0	5.05868e-05	0.000101174	0	0	0	0	0	0	0	0	0	0
d__Bacteria	k__norank	p__Firmicutes	c__Negativicutes	o__Selenomonadales	f__Veillonellaceae	g__Mitsuokella	0	0	0	0	0	0	0	0	0	0	0	0	0	0	0	0	0	0	0	0	0	5.05868e-05	0	0	0	0	0	0	0	0	0.00349049	0	0	0	0	0	0	0	0	0	0	0.0516491	0.000910563
d__Bacteria	k__norank	p__Firmicutes	c__Bacilli	o__Lactobacillales	f__Streptococcaceae	g__Streptococcus	0.000202347	0.00111291	0.000252934	0.000202347	0.00121408	0.000505868	0.000202347	0.000404694	0.000404694	5.05868e-05	0.00015176	0.000202347	0.00227641	0.00293403	5.05868e-05	0.00111291	0.00015176	0.0034399	0.000354108	0.000354108	0.00870093	0.000202347	0.0019223	0.000252934	0.00141643	0.000859976	0.000455281	0.000758802	0.000303521	0.00424929	0.0065257	0.0026811	0.000657628	0.000505868	0.00015176	0.000202347	0.00298462	5.05868e-05	0.00106232	0	0.0228146	0	0.00354108
d__Bacteria	k__norank	p__Firmicutes	c__Erysipelotrichia	o__Erysipelotrichales	f__Erysipelotrichaceae	g__Holdemanella	0	0	0.000101174	0	0	0	0.00121408	0	0	0	0.000607042	0	0	0.000556455	0	0.00647511	0	0	0.000354108	0	0.0110279	0	0	0	0	0	0	0.00940915	0	0	0.00693039	0.0334379	5.05868e-05	0	0	0	0	0	0	0	0	0	0.00465399
d__Bacteria	k__norank	p__Firmicutes	c__Clostridia	o__Clostridiales	f__Ruminococcaceae	g__Flavonifractor	0.000202347	5.05868e-05	0.000252934	0	0.00490692	0.000252934	0.000252934	0.000252934	0.000101174	0.00657628	0.000101174	0.00121408	0.000101174	0.00015176	5.05868e-05	0.000101174	0.00177054	0.000556455	0.000505868	0.000404694	0.00015176	5.05868e-05	0.000101174	0.00136584	0.00126467	0.00015176	0.000404694	0.00161878	0.00298462	0	5.05868e-05	0.000252934	0.00242817	0.000252934	0.000505868	0.000303521	0.000758802	0.00136584	0.00227641	0.00217523	0	0.00495751	0.000101174
d__Bacteria	k__norank	p__Synergistetes	c__Synergistia	o__Synergistales	f__Synergistaceae	g__Fretibacterium	0	0	0	0	0	0	0	0	0	0	0	0	0	0	0	0	0	0	0	0	0	0	0	0	0	0	0	0	0	0	0	0	0	0	0	0	0	0	0	0	0	0	0
d__Bacteria	k__norank	p__Proteobacteria	c__Gammaproteobacteria	o__Enterobacteriales	f__Enterobacteriaceae	g__Enterobacter	0	0	0	0	0.000607042	0.00015176	0.000809389	0.000101174	0.000202347	0.00015176	5.05868e-05	0.000404694	0.000556455	0.000101174	0	0	0.000354108	0.00146702	0.0119891	0.000202347	0.00156819	0	0.000252934	0	0.00015176	0	0.000252934	5.05868e-05	0	0.0206394	0	0	0.000202347	0	0.00546338	0	0	0	0	0.000252934	0.0115844	5.05868e-05	5.05868e-05
d__Bacteria	k__norank	p__Firmicutes	c__Clostridia	o__Clostridiales	f__Peptostreptococcaceae	g__Peptoclostridium	5.05868e-05	0	0	0	5.05868e-05	0.00101174	0.00015176	0	0	0.00015176	0	0	5.05868e-05	5.05868e-05	0	0	0	0	0	0	0	0	0	0.000202347	0	0	0	0	0.00156819	0	0.00101174	0	0.000354108	0	0	5.05868e-05	0.00293403	0	0.000202347	0	0	0	0
d__Bacteria	k__norank	p__Firmicutes	c__Clostridia	o__Clostridiales	f__Lachnospiraceae	g__[Ruminococcus]_torques_group	0.0154796	0.00394577	0.00136584	0.00561514	0.00541279	0.00748685	0.00136584	0.0038446	0.000708215	0.00854917	0.00237758	0.00409753	0.00121408	0.00429988	0.000607042	0.00607042	0.000252934	0.00232699	0.00212465	0.00288345	0.0111797	0.0101174	0.00435047	0.000961149	0.0174524	0.00521044	0.00667746	0.0363719	0.000556455	0.00571631	0.00526103	0.00424929	0.0125961	0.00465399	0.0105221	0.0053622	0	0.000101174	0.000505868	0.000354108	0.00677863	0.0101679	0.000455281
d__Bacteria	k__norank	p__Fusobacteria	c__Fusobacteriia	o__Fusobacteriales	f__Fusobacteriaceae	g__Fusobacterium	0	0	5.05868e-05	0	5.05868e-05	5.05868e-05	0	5.05868e-05	0	0.000202347	0.00015176	0	5.05868e-05	0.000101174	5.05868e-05	0.00015176	0	0.00106232	0	0	0	0.00161878	5.05868e-05	0.0364225	0.000961149	0	0.000101174	0	5.05868e-05	5.05868e-05	5.05868e-05	5.05868e-05	0	5.05868e-05	0.00227641	0	5.05868e-05	0.00227641	0	0	0.0860987	0.0119891	0.144324
d__Bacteria	k__norank	p__Firmicutes	c__Clostridia	o__Clostridiales	f__Ruminococcaceae	g__Ruminococcaceae_UCG-005	0.006121	5.05868e-05	0.00161878	0.00799272	0	0.00389518	0.000758802	0.0242311	0.00111291	0.000303521	0.000657628	0	0.000303521	0.00318697	0.00607042	0.0130514	0	0	0.00111291	0.00475516	0.00622218	0	0.00252934	0	0.000354108	0.000404694	5.05868e-05	0.000202347	0	0.00015176	0.00141643	0.000505868	0.00571631	0.00227641	0.000252934	0	0	0	0	0	0	0	0.000556455
d__Bacteria	k__norank	p__Firmicutes	c__Clostridia	o__Clostridiales	f__Ruminococcaceae	g__Ruminococcaceae_UCG-002	0.00849858	0.000556455	0.022157	0.00794213	0.000556455	0.00743626	0.00718333	0.165874	0.00369284	0.0034399	0.00293403	0	0.00849858	0.00607042	0.0169466	0.0202347	5.05868e-05	0	0.0130008	0.0140125	0.0108256	5.05868e-05	0.020083	0	0	0.00495751	0.000303521	0.026811	0	0.0030858	0.00581748	0.0353602	0.0107244	0.00870093	0.00227641	0.000303521	0	0	0	0	0	0	0.00445164
d__Bacteria	k__norank	p__Firmicutes	c__Clostridia	o__Clostridiales	f__Lachnospiraceae	g__[Eubacterium]_ventriosum_group	0.00854917	0.0019223	0.000202347	0.00247875	0.0143161	0.0101679	0.000101174	0.000961149	0.000758802	0.000910563	0.00207406	0.00106232	0.00166936	0.0019223	0.000252934	0.0026811	0	0.00015176	0.00111291	0.00748685	0.0358155	0.000657628	0.00177054	0.000101174	0.00283286	0.00101174	0.000809389	0.00607042	0	0.000708215	5.05868e-05	0.000252934	0.000809389	0.00338932	0.00637394	0.000354108	0	0.000202347	0	0	0	0	0.000252934
d__Bacteria	k__norank	p__Firmicutes	c__Clostridia	o__Clostridiales	f__Lachnospiraceae	g__Sellimonas	0	0	0	0	0	0	0	0	0	5.05868e-05	0	0	5.05868e-05	0	0	5.05868e-05	0	0	0	0	0	0	0	0	0	0	0	5.05868e-05	0.000708215	0	0	0	0.000202347	0	5.05868e-05	5.05868e-05	0	0	0	0	0	0.000101174	0
d__Bacteria	k__norank	p__Firmicutes	c__Clostridia	o__Clostridiales	f__Family_XI_o__Clostridiales	g__Peptoniphilus	0	0	0	0	0	0	0	0	0	0	0	0	0	0	0	5.05868e-05	0	0	0	0	0	0	0	0	0	0	5.05868e-05	5.05868e-05	0	0	0	0	0	0	0	0	0	0	0	0	0	0.000101174	0
d__Bacteria	k__norank	p__Firmicutes	c__Clostridia	o__Clostridiales	f__Ruminococcaceae	g__Ruminococcaceae_UCG-008	0.000303521	0	0	0	0	0	0	0	0	0	0	0	0	0	0	0	0	0	0	0	0.000404694	0	0	0	0	0	0	0	0	0	0	0	0	0	0	0	0	0	0	0	0	0	0
d__Bacteria	k__norank	p__Firmicutes	c__Clostridia	o__Clostridiales	f__Lachnospiraceae	g__Lachnospira	0.00166936	0.000758802	0.00369284	0.00541279	0.0118879	0.00404694	0.00278227	0.000101174	0.000202347	0.00298462	0.00111291	0.00591866	0.00445164	0.000809389	0.00222582	0.00323756	0	0.0130514	0.000404694	0.00571631	0.00111291	0	0.000961149	0.00141643	0.0139114	0.0389518	0.00187171	0.0019223	0.00161878	0.0326791	0.00131526	0.00131526	0.000354108	0.000657628	0.00349049	0	0.00015176	0.0228652	0.0122926	0	0.00617159	0	0.0101174
d__Bacteria	k__norank	p__Proteobacteria	c__Epsilonproteobacteria	o__Campylobacterales	f__Campylobacteraceae	g__Campylobacter	0	0	0	0	0.000101174	0	0	0	0	0	0	0	0	0	0	0	0	0	0	0	0	0	0	0	0	0	0	0	5.05868e-05	0	0	0	0.000354108	0	0	0	0	0	0	0	5.05868e-05	0	0
d__Bacteria	k__norank	p__Firmicutes	c__Negativicutes	o__Selenomonadales	f__Veillonellaceae	g__Anaeroglobus	0	0	0	0	0	0	0	0	0	0	0	0	0	0	0	0	0	0	0	0	0	0	0	0	0	0	0	0	0	0	0	0	0	0	0	0	0	0	0	0	0	0	0
d__Bacteria	k__norank	p__Firmicutes	c__Clostridia	o__Clostridiales	f__Ruminococcaceae	g__Ruminococcaceae_UCG-013	0.000303521	5.05868e-05	0.000202347	0.00404694	0.000708215	0.000556455	0.000607042	0.000859976	0.00015176	0.000101174	0.000303521	0.000556455	0.00429988	0.000404694	0.00161878	0.000657628	0	0	0.00126467	0.000404694	0.000607042	0.000101174	0.00202347	0.000252934	0.00121408	0.00227641	0.000556455	0.00222582	0.00217523	0.000354108	0.000202347	0.00278227	0.00015176	0.000859976	0.00288345	0.00202347	0	0.000657628	0	0	0	0	0.000708215
d__Bacteria	k__norank	p__Spirochaetae	c__Spirochaetes	o__Spirochaetales	f__Brachyspiraceae	g__Brachyspira	0	0	0	0	0	0	0	0	0	0	0	0	0	0	0	0	0	0	0	0	0	0	0	0	0	0	0	0	0	0	0	0	0	0	0	0	0	0	0	0	0	0	0
d__Bacteria	k__norank	p__Firmicutes	c__Clostridia	o__Clostridiales	f__Ruminococcaceae	g__Faecalibacterium	0.0896904	0.242361	0.0700121	0.202803	0.138962	0.0528632	0.0839741	0.0320214	0.10517	0.111645	0.0735532	0.169061	0.242058	0.0474504	0.105575	0.125304	0.0882234	0.0872622	0.181708	0.0645488	0.114984	0.115844	0.170781	0.0177054	0.0672805	0.104057	0.0550384	0.253086	0.0623735	0.126265	0.208721	0.259257	0.0488669	0.153227	0.292341	0.136989	0	0.00141643	0	5.05868e-05	0	0.0182618	0.0210947
d__Bacteria	k__norank	p__Firmicutes	c__Erysipelotrichia	o__Erysipelotrichales	f__Erysipelotrichaceae	g__Erysipelatoclostridium	0	0	0	0	0	0	0	0	0	5.05868e-05	0	0.00015176	0	0	0	0	0	0	5.05868e-05	0	0	0	0	0	0	0	0	5.05868e-05	0.000961149	0	0	0	0.00015176	0	0.000758802	0	0.000202347	0	0.000252934	0	5.05868e-05	0	0
d__Bacteria	k__norank	p__Actinobacteria	c__Actinobacteria	o__Coriobacteriales	f__Coriobacteriaceae	g__norank_f__Coriobacteriaceae	0.000303521	0	0.00126467	0	0	0.000455281	0	0	0.000252934	0.00106232	0.000455281	0	0.000607042	0.000202347	5.05868e-05	0.00227641	0.000455281	0	0.00121408	0.000303521	0.000708215	0	0	0	0	0	0	0	0	0	0.000252934	0.00015176	0	0.00015176	0	0	0	0	0	0	0	0	0
d__Bacteria	k__norank	p__Firmicutes	c__Clostridia	o__Clostridiales	f__Ruminococcaceae	g__Ruminococcaceae_UCG-009	5.05868e-05	0	5.05868e-05	0	0	0	0	5.05868e-05	0	0	5.05868e-05	0	0	0	0	0	0	0	5.05868e-05	0.000101174	0	0	5.05868e-05	0	0	0	0	0	0	5.05868e-05	5.05868e-05	0.000101174	0.00015176	0	0	0	0	0	0	0	0	0	5.05868e-05
d__Bacteria	k__norank	p__Bacteroidetes	c__Bacteroidia	o__Bacteroidales	f__Rikenellaceae	g__Rikenellaceae_RC9_gut_group	0	0	0	0	0	0	0	0	5.05868e-05	0	0	0	0	0	0	0	0	0	0	0	0	0	0	0	0	0	0	0	0	0	0.000455281	0	0	0	0	0	0	0	0	0	0	0	0
d__Bacteria	k__norank	p__Firmicutes	c__Negativicutes	o__Selenomonadales	f__Veillonellaceae	g__unclassified_f__Veillonellaceae	0	0	0	0	0	0	0	0.000455281	0	5.05868e-05	0	0	0	0	0.000303521	0	0	0	0.000657628	0	0	0	0	0	0.000202347	0	0	0	0	0.000303521	0.000354108	0	0	0	0	0	0.00227641	0	0	0.000101174	0.000202347	0	0
d__Bacteria	k__norank	p__Bacteroidetes	c__Bacteroidia	o__Bacteroidales	f__Porphyromonadaceae	g__Odoribacter	0.00207406	0	0.000404694	0.00257993	0.00141643	0.0038446	0.00242817	0.00859976	0.00136584	0.00470457	0.00101174	0	0.00015176	0.00156819	0.00263051	0.00505868	0	0.000354108	0.00480575	0.00409753	0	0.000859976	0.000859976	0	0.00171995	0.0026811	0.000657628	0.00131526	0	0.00126467	0.000303521	0.000607042	0.000809389	0.00298462	0	0.00111291	0	0	0.00187171	0	0	0.000354108	5.05868e-05
d__Bacteria	k__norank	p__Firmicutes	c__Clostridia	o__Clostridiales	f__Ruminococcaceae	g__Hydrogenoanaerobacterium	0	0	0	0	0	0	0	0	0	0	0	0	0	0	0	0	0	0	0	0	0	0	0.000455281	0	0	0	0	0	0	0	0	0	0	0	0	0	0	0	0	0	0	0	0
d__Bacteria	k__norank	p__Firmicutes	c__Clostridia	o__Clostridiales	f__Ruminococcaceae	g__Butyricicoccus	0.00111291	0.00328814	0.00799272	0.00607042	0.00359166	0.00197289	0.00237758	0.00187171	0.00161878	0.00227641	0.000505868	0.00217523	0.00693039	0.000708215	0.000556455	0.00242817	0.000101174	0.000556455	0.000556455	0.00177054	0.00126467	0.000354108	0.00101174	0.000202347	0.00278227	0.00379401	0.00101174	0.00541279	0.00323756	0.0015176	0.00263051	0.00834682	0.00121408	0.00141643	0.00859976	0.00217523	0.000961149	0.00177054	0.00647511	0.00015176	0.00323756	5.05868e-05	0.00379401
d__Bacteria	k__norank	p__Firmicutes	c__Clostridia	o__Thermoanaerobacterales	f__Thermoanaerobacteraceae	g__Gelria	0	0	0	0	0	0	0	0	5.05868e-05	0	0	0	0	0	0	5.05868e-05	0	0	0	0	0	0	0.000101174	0	0	0	0	0	0	0	0	0	0	0	0	0	0	0	0	0	0	0	0
d__Bacteria	k__norank	p__Tenericutes	c__Mollicutes	o__Mollicutes_RF9	f__norank_o__Mollicutes_RF9	g__norank_o__Mollicutes_RF9	0.000404694	0	0.00121408	0.000556455	0	0.00101174	0	0.00101174	5.05868e-05	0	0	0	0	0.000505868	0.000303521	0	0	0	0	0	5.05868e-05	0	0.000252934	0	0	0	0	0	0	0	0.00121408	0.000657628	0	0.00293403	0	0	0	0	0	0	0	0	0
d__Bacteria	k__norank	p__Proteobacteria	c__Gammaproteobacteria	o__Enterobacteriales	f__Enterobacteriaceae	g__Escherichia-Shigella	0	0.000961149	0.000202347	0.00318697	0.00126467	0.000455281	0.00303521	0.000202347	0.0187677	0.0149231	0.000101174	0.00106232	0.00106232	0.00794213	0.000303521	0.000505868	0.00359166	0.00839741	0.00202347	0.00015176	0.000303521	0.0146196	0	5.05868e-05	0.000101174	0.00389518	0.00111291	0.00369284	0.00647511	0.0282274	0.00490692	0.000303521	0.00263051	0.00622218	0.00571631	0.000101174	0.0484622	0.000556455	0.214437	0.0103703	0.000859976	0.0944962	0.000809389
d__Bacteria	k__norank	p__Firmicutes	c__Clostridia	o__Clostridiales	f__Lachnospiraceae	g__Lachnospiraceae_NK4A136_group	0.0135067	0.00177054	0.00166936	0.0499798	0.000505868	0.0171995	0.00541279	0.00121408	0.00359166	0.0011635	0.00607042	0.000303521	0.00389518	0.0158843	0.0137596	0.00571631	0.000910563	0.000101174	0.00298462	0.008448	0.0105726	0.000101174	0.00601983	0	0.00232699	0.0119891	0.00015176	0.0275698	5.05868e-05	0.00814448	0.00212465	0.00455281	0.0011635	0.0138102	0.00682922	0.00895386	0	5.05868e-05	5.05868e-05	0	0.000101174	5.05868e-05	0.00257993
d__Bacteria	k__norank	p__Firmicutes	c__Clostridia	o__Clostridiales	f__Lachnospiraceae	g__Butyrivibrio_2	0	0	0	0	0	0	0	0	0	0	0	0	0	0	0	0	0	0	0	0	0	0	0	0	0	0	0	0	0	0	0	0	0	0	0	0	0	0	0	0	0	0	0
d__Bacteria	k__norank	p__Firmicutes	c__Bacilli	o__Lactobacillales	f__Leuconostocaceae	g__Weissella	0	0	0	0	0	0	0	0	0	0	0	0.00015176	0	0	0	0	0	0	0	0	5.05868e-05	0	5.05868e-05	0	0	0	0	0	0	0	0	0	0	0	0	0	0	0	0	0	0	0	0
d__Bacteria	k__norank	p__Proteobacteria	c__Deltaproteobacteria	o__Desulfovibrionales	f__Desulfovibrionaceae	g__Desulfovibrio	0.000455281	0	0	0	0	0.00237758	0	0.00141643	0.000809389	0.0143161	0.00263051	0	0.000303521	0.00015176	0.00556455	0	0.000556455	0	0.000202347	0.0115338	0	0	0.00232699	0	0	0	0	0.000758802	0	0	0.0202347	0	0	0	5.05868e-05	0	0	0	0	0	0	0.00247875	0.0126467
d__Bacteria	k__norank	p__Firmicutes	c__Clostridia	o__Clostridiales	f__Lachnospiraceae	g__Lachnospiraceae_NC2004_group	0.000303521	0.000607042	5.05868e-05	0.000404694	0.000505868	0.000505868	0.000101174	0	0.000303521	5.05868e-05	0.000556455	0.000758802	0.000657628	0.00015176	0.000252934	0.000303521	0	0.000910563	0.000354108	0.00111291	0.00146702	0.000809389	0.000809389	0.000758802	0.00015176	0.00015176	0.000202347	0.000455281	0.000607042	0.000758802	5.05868e-05	0.000354108	5.05868e-05	0.000758802	0.00141643	0.000404694	0	0	0	0	0	0	0.000101174
d__Bacteria	k__norank	p__Fusobacteria	c__Fusobacteriia	o__Fusobacteriales	f__Leptotrichiaceae	g__Sneathia	0	0	0	0	0.000101174	0	0	0	5.05868e-05	0	0	0	0	0	0	0	0	0	0	0	0	0	0	0	0	0	0	0	0	0	0	0	0	0	0	0	0	0	0	0	0	0	0
d__Bacteria	k__norank	p__Firmicutes	c__Clostridia	o__Clostridiales	f__Lachnospiraceae	g__Lachnospiraceae_ND3007_group	0.000556455	0.00197289	0.0019223	0.015176	0.000303521	0.00161878	0.000303521	0.000910563	0	0.000202347	0.000303521	0.00126467	0.00101174	0.000708215	0.000556455	0.00156819	0.00015176	0.00015176	0.00106232	0.000961149	0.000303521	0.00015176	0.00288345	0	0.0011635	0.00323756	0.00015176	0.000404694	0	5.05868e-05	0.000202347	0.00369284	0.000101174	0.0011635	0.0019223	0.00197289	0	0.00015176	0	0	0	0	0.00232699
d__Bacteria	k__norank	p__Firmicutes	c__Clostridia	o__Clostridiales	f__Lachnospiraceae	g__Anaerostipes	0.0053622	0.00480575	0.000708215	0.00177054	0.00607042	0.00278227	0.000354108	0.00121408	0.000961149	0.00753743	0.000809389	0.0228652	0.00551396	0.00247875	0.00101174	0.00404694	5.05868e-05	0.00288345	0.00409753	0.00283286	0.00824565	0.000556455	0.00333873	0.000505868	0.00789154	0.0159854	0.000758802	0.0477034	0.000556455	0.00622218	0.00197289	0.00677863	0.0334379	0.00829624	0.00399636	0.00171995	0	0	0.00146702	0.000303521	0.00794213	0.000556455	0.000202347
d__Bacteria	k__norank	p__Actinobacteria	c__Actinobacteria	o__Streptomycetales	f__Streptomycetaceae	g__unclassified_f__Streptomycetaceae	0	0	0	0	0	0	0	0	0	0	0.000101174	0	0	0	0	0	0	0	0	0	0	0.00015176	0	0	0	0	0	0	0	0	0.000202347	5.05868e-05	0	0.000202347	0.000101174	0	0	0	0	0	0	0	0
d__Bacteria	k__norank	p__Firmicutes	c__Clostridia	o__Clostridiales	f__Ruminococcaceae	g__Oscillospira	0.000101174	0	0	5.05868e-05	0	0	0	0.000101174	0.000101174	0	0	0	0	0	0.00015176	0	0.00015176	0	5.05868e-05	0.000101174	0	0	0	0	0	0	0	0	0	0	0	0	0	5.05868e-05	0	0	0	0	0	0	0	0	0
d__Bacteria	k__norank	p__Firmicutes	c__Clostridia	o__Clostridiales	f__Lachnospiraceae	g__Pseudobutyrivibrio	0.000607042	0	0.000505868	0.0011635	0	0.000505868	0.000101174	0	0	0.000101174	5.05868e-05	5.05868e-05	0	0	0.000354108	5.05868e-05	0	0	0	0.00015176	0.000505868	0	0.000354108	0	0.00177054	0.000455281	0	0.000101174	0	0	0	5.05868e-05	0	0.00015176	0	0	0	0	0	0	0	0	5.05868e-05
d__Bacteria	k__norank	p__Firmicutes	c__Erysipelotrichia	o__Erysipelotrichales	f__Erysipelotrichaceae	g__[Clostridium]_innocuum_group	0	5.05868e-05	0	0	0.00015176	0	0	0	0	0.000252934	0	0	0	0	0	0	0	0	0.000101174	0	5.05868e-05	5.05868e-05	0	0	5.05868e-05	0	5.05868e-05	0.00015176	0.000252934	0	0	0	0.000202347	0	0	0	0.00141643	0	0.00106232	0.000303521	0	0	0
d__Bacteria	k__norank	p__Firmicutes	c__Negativicutes	o__Selenomonadales	f__Veillonellaceae	g__Megasphaera	5.05868e-05	0.000101174	0	0	0	0	0	0.00227641	5.05868e-05	0.045427	0.000101174	0	5.05868e-05	0	0.00101174	0	0	0	0.000101174	0	0	0	0	0	0.0189195	0	0	0	0	5.05868e-05	0.072845	0.00015176	0	0.0247369	0.000404694	5.05868e-05	0.00505868	0.000354108	5.05868e-05	0.108155	0.000708215	0.0597936	0.0261028
d__Bacteria	k__norank	p__Firmicutes	c__Clostridia	o__Clostridiales	f__Lachnospiraceae	g__unclassified_f__Lachnospiraceae	0.0053622	0.008448	0.000404694	0.0109268	0.000303521	0.0034399	0.000961149	0.00323756	0.000708215	0.00106232	0.00202347	0.000101174	0.00136584	0.00359166	0.00667746	0.00303521	0.000556455	5.05868e-05	0.0019223	0.00551396	0.00197289	5.05868e-05	0.00182113	0	0.000202347	0.00541279	0.00227641	0.00111291	0.000202347	0.000657628	0.000252934	0.00212465	0.000202347	0.000758802	0.00935856	0.000303521	0	0	0.00409753	0	0.000354108	0	0.000252934
d__Bacteria	k__norank	p__unclassified_k__norank	c__unclassified_k__norank	o__unclassified_k__norank	f__unclassified_k__norank	g__unclassified_k__norank	0	0	0	0	0.000101174	5.05868e-05	0	0	0	0.000303521	0	0	0	0	0	5.05868e-05	0	0	0	0	0.00015176	5.05868e-05	5.05868e-05	0	0.000252934	0	0	0	5.05868e-05	5.05868e-05	0	5.05868e-05	0.000708215	0.000303521	0	5.05868e-05	0.000101174	0	0	0	0.0011635	0.000758802	0.00015176
d__Bacteria	k__norank	p__Firmicutes	c__Clostridia	o__Clostridiales	f__Family_XI_o__Clostridiales	g__Ezakiella	0	0	0	0	5.05868e-05	0	0	0	0	5.05868e-05	0	0	0	0	0	0.00015176	0	0	0	0	0	0	0	0	0	5.05868e-05	0	0	0	0	0.000202347	0	0.000354108	0	0	0	0	0.000303521	0	0	0	0	0
d__Bacteria	k__norank	p__Firmicutes	c__Erysipelotrichia	o__Erysipelotrichales	f__Erysipelotrichaceae	g__Catenibacterium	0	0	0	0	0	0	0	0	0	0	0	0	0	0	0	0.000354108	0	0	0.0130008	0	0.0166936	0	0	0	0	0	0	0	0	0	0.0169972	0	0	0	0	0	0	0	0	0	0	0	0
d__Bacteria	k__norank	p__Firmicutes	c__Clostridia	o__Clostridiales	f__Family_XI_o__Clostridiales	g__Anaerococcus	0	0	0	0	0	0	0	0	0	0	0	0	0	0	0	5.05868e-05	0	0	0	0	0	0	0	0	0	0	0	0	0	0	0	0	0	0	0	0	0	0.000101174	0	0	0	0	0
d__Bacteria	k__norank	p__Synergistetes	c__Synergistia	o__Synergistales	f__Synergistaceae	g__Pyramidobacter	0	0	0	0	0	0	0	0	0.000252934	0.000101174	0.000101174	0	0	5.05868e-05	0	0	0	0	0.000556455	0	0	0	0	0	0	0	0	0	0	0	0	0	0.00212465	0	0	0.00237758	0	0	0	0	0	0	5.05868e-05
d__Bacteria	k__norank	p__Actinobacteria	c__Actinobacteria	o__Coriobacteriales	f__Coriobacteriaceae	g__Paraeggerthella	0	0	0	0	0	0	0	0	0	0	0	0	0	0	0	0	0	0	0	0	0	0	0	0	0	0	0	0	0	0	0	0	0	0	0	0	0	0	0	0	0	0	0
d__Bacteria	k__norank	p__Firmicutes	c__Clostridia	o__Clostridiales	f__Ruminococcaceae	g__Ruminiclostridium_1	0	0	0	0	0	0	0	0.000404694	0	0	0	0	0	0	0	0	0	0	0	0	0	0	0	0	0	0	0	0	0	0	0	0	0	0	0	0	0	0	0	0	0	0	0
d__Bacteria	k__norank	p__Firmicutes	c__Clostridia	o__Clostridiales	f__Ruminococcaceae	g__Ruminiclostridium_6	0.00389518	0	0	0	0	0.00273169	0	0.00429988	0	0	0	0	0	0.000202347	0.000657628	0.000303521	0	0	0	0.00819506	0	0	0	0	0	0.00232699	0	0	0	0	0	0.000607042	0	0.00288345	0	0.000758802	0.000252934	0	0	0	0	0	5.05868e-05
d__Bacteria	k__norank	p__Firmicutes	c__Clostridia	o__Clostridiales	f__Family_XIII	g__Family_XIII_AD3011_group	0.00015176	0	0.000455281	0.000455281	0.00015176	0.000758802	0.000303521	0.00101174	0.000101174	0.000657628	0.00015176	0	5.05868e-05	0.000101174	0.000354108	0.000607042	0	0	0.000303521	0.000657628	0.000809389	0	0.000708215	0	0	0.000101174	0.000101174	0.000657628	0	0	0.000910563	0.000708215	0.00323756	0.000607042	5.05868e-05	0	0	0	0	0	0	0	0.000101174
d__Bacteria	k__norank	p__Firmicutes	c__Clostridia	o__Clostridiales	f__Ruminococcaceae	g__Ruminiclostridium_9	0.000809389	0.00126467	0.000556455	0.00015176	0.000910563	0.000455281	0.000758802	0.000809389	0.000910563	0.00222582	0.000354108	0.000252934	0.00111291	0.000303521	0.000859976	0.00111291	0.00136584	0.000505868	0.000708215	0.000758802	0.000101174	0.000202347	0.00136584	0.000252934	0	0.000252934	0.000101174	0.00015176	0.000657628	0.000303521	0.000556455	0.000455281	0.00131526	0.000505868	0.00207406	0.000708215	0	0.000455281	0.00141643	0	0.000505868	0.000354108	0.000455281
d__Bacteria	k__norank	p__Firmicutes	c__Clostridia	o__Clostridiales	f__Lachnospiraceae	g__Oribacterium	0	0	5.05868e-05	0	0	0	0	5.05868e-05	0	0	0.00106232	0	0	0	0	0	0	5.05868e-05	0	0	0	0	0	0	0	0	0	0	0	0	5.05868e-05	0	0	0	0	0	0	5.05868e-05	0	0	0	0	0
d__Bacteria	k__norank	p__Firmicutes	c__Erysipelotrichia	o__Erysipelotrichales	f__Erysipelotrichaceae	g__Turicibacter	0.00015176	0	0	0	0	5.05868e-05	0	5.05868e-05	0.00015176	5.05868e-05	5.05868e-05	0	0.000404694	0.000101174	0	0	0	0.000556455	0	0.00015176	0	5.05868e-05	0	0	0	0.000455281	0	0	0	0.000101174	0.00202347	0	0	5.05868e-05	0	5.05868e-05	5.05868e-05	0	0.000202347	5.05868e-05	0.00015176	0	0.00015176
d__Bacteria	k__norank	p__Firmicutes	c__Bacilli	o__Lactobacillales	f__Aerococcaceae	g__Abiotrophia	0	0	0	0	0	0	0	0	0	0	0	0	0	0	0	0	0	0	0	0	0	0	0	0	0	0	0	0	0	0	0	0	0	0	0	0	0	0	0	0	0	0	0
d__Bacteria	k__norank	p__Firmicutes	c__Erysipelotrichia	o__Erysipelotrichales	f__Erysipelotrichaceae	g__Holdemania	5.05868e-05	0.000101174	0	0	5.05868e-05	0	0	5.05868e-05	0.00015176	5.05868e-05	5.05868e-05	0	0	0	0	5.05868e-05	0	0	0	0	0	0	5.05868e-05	0	5.05868e-05	0	5.05868e-05	5.05868e-05	0	0	5.05868e-05	5.05868e-05	0.000708215	0	0.00015176	0	0	0	0.00207406	0	0	0	0
d__Bacteria	k__norank	p__Actinobacteria	c__Actinobacteria	o__Coriobacteriales	f__Coriobacteriaceae	g__Eggerthella	5.05868e-05	0.000354108	0	0	0.00015176	5.05868e-05	0	5.05868e-05	0	0	0	0.00015176	5.05868e-05	5.05868e-05	0	5.05868e-05	0.000202347	0	0	0	0	0	0	5.05868e-05	0.000101174	5.05868e-05	0	0.000252934	0.000101174	0	5.05868e-05	0.000404694	0.000708215	0	0.000101174	0.000556455	0	5.05868e-05	0.000101174	0	0	0	0
d__Bacteria	k__norank	p__Actinobacteria	c__Actinobacteria	o__Corynebacteriales	f__Nocardiaceae	g__Rhodococcus	0	0	0	0	0	0	0	0	0	0	0	0	0	0	0	5.05868e-05	0	0.000101174	0	0	0	0	0	0	0	0	0	0	0	0	0	0	0	5.05868e-05	5.05868e-05	5.05868e-05	0	0	0	0	0	0	0
d__Bacteria	k__norank	p__Firmicutes	c__Clostridia	o__Clostridiales	f__Lachnospiraceae	g__Lachnoclostridium	0.00237758	0.0160866	0.00257993	0.00546338	0.00910563	0.00521044	0.00561514	0.00252934	0.00389518	0.00748685	0.0041987	0.00283286	0.00581748	0.0034399	0.00379401	0.00435047	0.0105726	0.0259004	0.00323756	0.00349049	0.00237758	0.0126467	0.00222582	0.00313638	0.00794213	0.00789154	0.00101174	0.0150749	0.0176042	0.0038446	0.00890328	0.00283286	0.00283286	0.00323756	0.0172501	0.0103703	0.00197289	0.008448	0.00829624	0.0156313	0.0233711	0.0162384	0.00753743
d__Bacteria	k__norank	p__Actinobacteria	c__Actinobacteria	o__Bifidobacteriales	f__Bifidobacteriaceae	g__Bifidobacterium	0.000252934	0.0224605	0.00121408	0.00435047	0.00723391	0.00015176	0.00161878	0.000101174	0.000505868	0.0336402	0	0.088274	0.0188689	0.00015176	0.000556455	0.000202347	0.000101174	0.00394577	0.0292898	0.00156819	0.0620194	0.0134055	0.00753743	0.00217523	0.006121	0.00323756	0.000657628	0.000505868	0.00718333	0.00141643	0.00814448	0.0265581	0.282578	0.0591866	0.00156819	0.000607042	0	0.00015176	0.000101174	0.000101174	0.000101174	0	0.000101174
d__Bacteria	k__norank	p__Proteobacteria	c__Alphaproteobacteria	o__Sphingomonadales	f__Sphingomonadaceae	g__Blastomonas	0	0	0	0	0	0	0	5.05868e-05	0	5.05868e-05	0	5.05868e-05	0	0	0	0	0	0	0	0	0	0	0	0	0	0	0	0	0	0	0	0	0	0	0	0	0	0	0	0	0	0	0
d__Bacteria	k__norank	p__Firmicutes	c__Clostridia	o__Clostridiales	f__Ruminococcaceae	g__Candidatus_Soleaferrea	0	0	0	0	0	0.000101174	0	0.000101174	0	0	0	0	0	5.05868e-05	0	0	0	0	0.00015176	0.000101174	0	0	0	0	0	0	0	0.00015176	0	5.05868e-05	5.05868e-05	0	5.05868e-05	0	0	0	0	5.05868e-05	0	0	0	0	0
d__Bacteria	k__norank	p__Proteobacteria	c__Gammaproteobacteria	o__Aeromonadales	f__Succinivibrionaceae	g__Succinatimonas	0	0	0	0	0	0	0	0	0	0	0	0	0	0	0	0	0	0	0	0	0	0	0	0	0	0	0	0	0	0	0	0	0	0	0	0	0	0	0	0	0	0	0
d__Bacteria	k__norank	p__Proteobacteria	c__Gammaproteobacteria	o__Enterobacteriales	f__Enterobacteriaceae	g__unclassified_f__Enterobacteriaceae	0	0	0	0	0	0	0	0	0	5.05868e-05	0	5.05868e-05	0.00015176	0	0	0	0	5.05868e-05	0	0	0	0	0	0	0	0	0	0	0	0	0	0	0	0	0	0	0	0	0	0	0	0	0.00333873
d__Bacteria	k__norank	p__Cyanobacteria	c__Cyanobacteria	o__norank_c__Cyanobacteria	f__norank_c__Cyanobacteria	g__norank_c__Cyanobacteria	5.05868e-05	0	5.05868e-05	0	0	0	0	5.05868e-05	5.05868e-05	0	0	0	0	5.05868e-05	0	5.05868e-05	0	0	0	0	0.000961149	0	0	0	5.05868e-05	0	0	0	5.05868e-05	0	0.0011635	0	0.000556455	0	0	0.000101174	0	0	5.05868e-05	0	5.05868e-05	0	0
d__Bacteria	k__norank	p__Firmicutes	c__Erysipelotrichia	o__Erysipelotrichales	f__Erysipelotrichaceae	g__Faecalicoccus	0	0	0	0	0	0	0	0	0	0.000252934	0	0	0	0	0	0	0	0	0	0	0	0	0	0	0	0	0	0	0	0	0	0	0	0	0	0	0	0	0	0	0	0	0
d__Bacteria	k__norank	p__Firmicutes	c__Bacilli	o__Lactobacillales	f__Lactobacillaceae	g__Lactobacillus	0	0.000404694	0.000202347	5.05868e-05	0.000303521	0	0.000252934	0.000252934	0.00015176	0.00257993	0	0	0	0	0	0	0	5.05868e-05	0.000202347	0	5.05868e-05	0	0	0	0.000404694	0.000708215	0.000354108	0.000303521	0.000455281	0.000455281	0.00591866	0.000202347	0	0	0	0.000202347	0.000455281	0	0	0	0.0292392	0	5.05868e-05
d__Bacteria	k__norank	p__Synergistetes	c__Synergistia	o__Synergistales	f__Synergistaceae	g__Synergistes	0	0	0	0	0	0	0	0	0	0	0	0	0	0	0	0	0	0	0	0	0	0	0	0	0	0	0	0	0	0	0	0	0	0	0	0	0	0	0	0	0	0	0
d__Bacteria	k__norank	p__Firmicutes	c__Clostridia	o__Clostridiales	f__Lachnospiraceae	g__norank_f__Lachnospiraceae	0.00237758	0.00849858	0.000657628	0.00207406	0.000758802	0.00247875	0.000961149	0.00156819	0.00273169	0.00566572	0.00227641	0.000505868	0.00202347	0.00171995	0.0026811	0.00212465	0.000657628	0.00222582	0.00303521	0.0030858	0.000303521	0.000657628	0.0015176	0.000961149	0.000961149	0.0030858	0.000556455	0.00141643	0.0038446	0.00232699	0.00161878	0.000809389	0.000252934	0.00187171	0.00693039	0.00252934	0.000505868	0.000101174	0.016896	0.000354108	0.00703157	0.00263051	0.000607042
d__Bacteria	k__norank	p__Bacteroidetes	c__Bacteroidia	o__Bacteroidales	f__unclassified_o__Bacteroidales	g__unclassified_o__Bacteroidales	0	0	0.000708215	0.000354108	0	0.000101174	0.00015176	0.000455281	0	0	5.05868e-05	0	0	0.000101174	0.000505868	0.000556455	0	0	5.05868e-05	0.00015176	0.000101174	0	0	0	0	0.00015176	0.000404694	0.000252934	0	0	0	0.00359166	0	0.00156819	0	0	0	0	0	0	0	0	0
d__Bacteria	k__norank	p__Firmicutes	c__Clostridia	o__Clostridiales	f__Ruminococcaceae	g__Oscillibacter	5.05868e-05	0	0	0	0	0	0	0.000202347	0	0	0	0	0	5.05868e-05	0.000607042	0.000101174	0	0	0	0	0	0	0.000101174	0	0	0.00015176	0	0	0	0	0.000101174	0.000101174	0	0.000101174	0	0	0	0	0	0	0	0	0
d__Bacteria	k__norank	p__Firmicutes	c__Clostridia	o__Clostridiales	f__Christensenellaceae	g__Catabacter	0	0	0	0	0	0	0	0	0	0.000202347	0	0	0	0	0	0	0	0	0	0	0	0	0	0	0	0	0	0	0	0	5.05868e-05	0	0.000252934	0	0	0	0	0	0	0	0	0	0
d__Bacteria	k__norank	p__Actinobacteria	c__Actinobacteria	o__Coriobacteriales	f__Coriobacteriaceae	g__Enterorhabdus	0	0	0	0	0	0	0	0	0	0	0	0	0	0	0	0	0	0	0	0	0	0	0	0	0	0	0	0	0	0	0	0	0	0	0	0	0	0	0	0	0	0	0.000455281
d__Bacteria	k__norank	p__Bacteroidetes	c__Bacteroidia	o__Bacteroidales	f__Prevotellaceae	g__norank_f__Prevotellaceae	0	0	0	0	0	0	0.000758802	0	0	0	0	0	0	0	0	0	0	0	0	0	0.00121408	0	0	0	0	0	0	0	0	0	0	0	0	0	0	0	0	0	0	0	0	0	0
d__Bacteria	k__norank	p__Firmicutes	c__Clostridia	o__Clostridiales	f__Lachnospiraceae	g__Marvinbryantia	0.000202347	0.000101174	5.05868e-05	0.000961149	0	0.000101174	5.05868e-05	0.000252934	0.00015176	0	0.000101174	0	5.05868e-05	0	0.000202347	0.000404694	0	0	5.05868e-05	0.000101174	0.000657628	5.05868e-05	0.000404694	0	0.00015176	0.000202347	0	0.000303521	0	5.05868e-05	0.000252934	0.000252934	5.05868e-05	0.000252934	0.00015176	0.00015176	0	0	0	0	5.05868e-05	0	0
d__Bacteria	k__norank	p__Proteobacteria	c__Deltaproteobacteria	o__Desulfovibrionales	f__Desulfovibrionaceae	g__Bilophila	0.00338932	0.000303521	0.00252934	0.000758802	0.00237758	0.00354108	0.00622218	0.00364225	0.00106232	0.00354108	5.05868e-05	0.000101174	0.00859976	0.00389518	0.000758802	0.0026811	0.000455281	0.00445164	0.00303521	0.00470457	0.000809389	0.00925739	0.000505868	0.00424929	0.00753743	0.00161878	0.00632335	0.00338932	0	0.000556455	0.00662687	0.00197289	0.00136584	0.000961149	0.0566572	0.0011635	0	0.02241	0	0.00748685	0	0.000708215	0.00136584
d__Bacteria	k__norank	p__Proteobacteria	c__Betaproteobacteria	o__Burkholderiales	f__Comamonadaceae	g__Comamonas	0	0	0	0	0	0	0	0	0	0	0	0	0	0	5.05868e-05	0	5.05868e-05	0	0	0	0	0	0	0	0	0	0	0	0	0	0.000202347	0	0	0	0	0	0	0	0	0	0	0	0
d__Bacteria	k__norank	p__Firmicutes	c__Clostridia	o__Clostridiales	f__Lachnospiraceae	g__Howardella	0.000202347	0	0	0	0	0	0	0	0	0	0.000202347	0	0	0	0	0.000252934	0	0	0	0	0	0	0	0	0	0	0	0	0	0	0	0	0	0	0.000505868	0	0	0	0	0	0	0	0
d__Bacteria	k__norank	p__Firmicutes	c__Clostridia	o__Clostridiales	f__Lachnospiraceae	g__Tyzzerella	0	0	0	0	0.000101174	0	0	0	0	0	0	0	0	0	0	0	0	0	0	0	0	0.00146702	0	0	0	0	5.05868e-05	0	0.000354108	0	0	0	0	0	0.000505868	0.000101174	0	0	0.000354108	0.000252934	0	0	0
d__Bacteria	k__norank	p__Proteobacteria	c__Alphaproteobacteria	o__Rhodospirillales	f__Rhodospirillaceae	g__norank_f__Rhodospirillaceae	0	0	0	0.00136584	0	0	0	0	0	0	0	0	0	0.000303521	0	0	0	0	0	0.00247875	0	0	0	0	0	0	0	0	0	0	0	0	0	0	0	0	0	0	0	0	0	0	0
d__Bacteria	k__norank	p__Firmicutes	c__Clostridia	o__Clostridiales	f__Ruminococcaceae	g__unclassified_f__Ruminococcaceae	0.000455281	0	0.000708215	0.0038446	0	0.000252934	0.000657628	0.00161878	0.000607042	0.000961149	0.000303521	0.000556455	0.000252934	0.000101174	0.000303521	0.00136584	0.000404694	0	0.000758802	0.000303521	0.0011635	0.00156819	0.00141643	0.000303521	0	0.000252934	5.05868e-05	0.00404694	0.000202347	0.000404694	0.000354108	0.00293403	0.00662687	0.00247875	0.000354108	0.000455281	0	0	0	0	0	0	0.000708215
d__Bacteria	k__norank	p__Firmicutes	c__Clostridia	o__Clostridiales	f__Lachnospiraceae	g__[Eubacterium]_rectale_group	0.0619183	0.030605	0.0119891	0.102894	0.0518515	0.00617159	0.0176548	0.00475516	0.0481081	0.00763861	0.0220558	0.0307568	0.0211959	0.011635	0.109925	0.0546843	0.00015176	0.0447187	0.0130514	0.0252428	0.0413294	0.0138102	0.0599454	0.0402671	0.0231688	0.0321226	0.00758802	0.0619688	0.0161372	0.0406212	0.00859976	0.0335896	0.0112809	0.0524585	0.0245852	0.0848847	0	0.00207406	0.0015176	5.05868e-05	0	0	0.0883752
d__Bacteria	k__norank	p__Firmicutes	c__Clostridia	o__Clostridiales	f__Lachnospiraceae	g__Fusicatenibacter	0.00197289	0.0283286	0.00242817	0.0106738	0.0150749	0.000505868	0.0019223	0.00126467	0.000556455	0.0228652	0.0019223	0.00404694	0.00177054	0.00293403	0.00237758	0.00445164	0	0	0.0101679	0.00495751	0.0446176	0.00601983	0.0119385	0.000455281	0.00768919	0.00364225	0.000809389	0.00829624	0	0.00177054	0.0019223	0.0144172	0.0123432	0.0111797	0.00212465	0.006121	0	0	0.000505868	0	0.00177054	0	0.000809389
d__Bacteria	k__norank	p__Bacteroidetes	c__Bacteroidia	o__Bacteroidales	f__Prevotellaceae	g__Prevotellaceae_UCG-001	0	0	0	0	0	0	0.0270639	0	0	0	0	0	0	0	0	0	0	0	0	0.0749191	0	0	0	0	0	0	0	0	0	0	0	0.000101174	0	0	0	0	0	0	0	0	0	0	0
d__Bacteria	k__norank	p__Tenericutes	c__Mollicutes	o__Mycoplasmatales	f__Mycoplasmataceae	g__Ureaplasma	0	0	0	0	5.05868e-05	0	0	0	0	0	0	0	0	5.05868e-05	0	0	0	0	5.05868e-05	0	0	0	0	0	0	0	0	0	5.05868e-05	0	0	0	0	0	0	0	0	5.05868e-05	5.05868e-05	0	0	0	0
d__Bacteria	k__norank	p__Bacteroidetes	c__Bacteroidia	o__Bacteroidales	f__Porphyromonadaceae	g__Barnesiella	0.00515985	0	0.00526103	0.00834682	0	0.0203359	0.000303521	0	0.00232699	0.0202853	0.00404694	0	0	0.00682922	0.00242817	0.00667746	0.000455281	0	0.0188689	0.0131526	0	0	0.00217523	5.05868e-05	0.00389518	0.00495751	0	0.00015176	0	0	0.00101174	0.0141643	0.0207406	0.0149737	0	0.00450223	0	0	0	0	0	0	0.000101174
d__Bacteria	k__norank	p__Firmicutes	c__Clostridia	o__Clostridiales	f__Ruminococcaceae	g__Ruminococcaceae_UCG-014	0.0011635	5.05868e-05	0.00182113	0.00136584	0	0.000404694	0.00161878	0.00500809	0	0.00298462	0.000252934	0	0.00232699	0.000657628	0.00900445	0.00379401	0	0	0	0.000809389	0.00222582	0	0.000607042	0	0	0.0229664	0	0	0	0	0.000404694	0.00273169	0	0.000708215	0	0	0	0	0	0	0	0	0.00202347
d__Bacteria	k__norank	p__Proteobacteria	c__Gammaproteobacteria	o__Enterobacteriales	f__Enterobacteriaceae	g__Providencia	0	0	0	0	0	0	0	0	0	0	0	0	0	0	0	0	0	0	0	0	0	0	0	0	0	0	0	0	0	0	0	0	0	0	0	0	0	0	0	0	0	0	0
d__Bacteria	k__norank	p__Firmicutes	c__Clostridia	o__Clostridiales	f__Ruminococcaceae	g__Ruminococcaceae_UCG-010	0.0149737	0	0.00015176	0.00166936	0	0.00586807	0.000252934	0.000101174	5.05868e-05	0	0	0	0.00015176	0.00141643	0.000455281	0.000455281	0	0	0	0.000910563	0.00015176	0	0.00677863	0	0	0	0	0	0	0	0	0.00015176	0	0.00111291	0.000101174	0	0	0	0	0	0	0	0
d__Bacteria	k__norank	p__Firmicutes	c__Negativicutes	o__Selenomonadales	f__Veillonellaceae	g__Megamonas	0	0	0	0.00354108	0	0.0046034	0	0.013709	5.05868e-05	0.00273169	0.00809389	0	0.0011635	0	0.00763861	0.0232699	0.0391036	0	0.025951	0.0120902	0	0.0796236	0	0	0.17417	0.0213982	0	0	0	0.0657123	0.015176	5.05868e-05	0	0.000910563	0	0.0555949	0	0	0	0	0	5.05868e-05	0.054482
d__Bacteria	k__norank	p__Proteobacteria	c__Gammaproteobacteria	o__Pseudomonadales	f__Moraxellaceae	g__Acinetobacter	0	0	0	0	0	0	0	0	0	0	0	0.000101174	0	0	0	0	0	0	0	0	0	0	0	0	0	0	0	0	0	0	0	0	0	0	0	0	0	0	0	0	5.05868e-05	0	5.05868e-05
d__Bacteria	k__norank	p__Firmicutes	c__Clostridia	o__Clostridiales	f__Lachnospiraceae	g__[Eubacterium]_hallii_group	0.00359166	0.0038446	0.00252934	0.00450223	0.0126973	0.00399636	0.00303521	0.00359166	0.00106232	0.0211959	0.00161878	0.0100668	0.00293403	0.000657628	0.00101174	0.0104715	0.00015176	0.000252934	0.00328814	0.00394577	0.0195265	0.00586807	0.00526103	0.000354108	0.0129502	0.00870093	0.000961149	0.0310097	0	0.0011635	0.0151255	0.00976325	0.0892351	0.0120397	0.00333873	0.0015176	0	0.000101174	0.00015176	0	0.00015176	5.05868e-05	0.000101174
d__Bacteria	k__norank	p__Cyanobacteria	c__Cyanobacteria	o__Gastranaerophilales	f__norank_o__Gastranaerophilales	g__norank_o__Gastranaerophilales	0	0	0	0	0	0	0	0	0	0	0	0	0	0	0.0356131	0	0	0	0	0	0	0	0	0	0	0.00627276	0	0	0	0	0	0.000708215	0	0	0	0	0	0	0	0	0	0	0
d__Bacteria	k__norank	p__Proteobacteria	c__Betaproteobacteria	o__Burkholderiales	f__Alcaligenaceae	g__Sutterella	0.00561514	0.00328814	0	0.0545326	0	0.00667746	0.0213476	0.00369284	0.00435047	0.0285815	0.010775	0	0.00500809	0.000101174	0.00490692	0	0.0046034	0	0.0257487	0.00910563	0.000708215	0.0201841	0.00682922	0.0279239	0.0038446	0.00657628	0.000252934	0.00126467	0	0.0208924	0.000252934	0.00414812	0.00515985	0.024484	0.00617159	0	0	0.00409753	0	0.0179583	0	0.00202347	0.0183124
d__Bacteria	k__norank	p__Lentisphaerae	c__Lentisphaeria	o__Victivallales	f__Victivallaceae	g__Victivallis	5.05868e-05	0	0	0	0	0	0	0	0	0	0	0	0	0	0.000708215	0	5.05868e-05	0	0	0.000101174	0	0	0	0	0	0.000101174	0	0	0	0	0	0	5.05868e-05	0	0	0	0	0	0	0	0	0	0
d__Bacteria	k__norank	p__Firmicutes	c__Clostridia	o__Clostridiales	f__Christensenellaceae	g__Christensenellaceae_R-7_group	0.00328814	0.000859976	0.00935856	0.0345002	0	0.00242817	0.0034399	0.00581748	0.00182113	0.000809389	0.000961149	0	0.000101174	0.00156819	0.0019223	0.0038446	5.05868e-05	0	0.000404694	0.00298462	0.0026811	0	0.0102185	0	0.000354108	0.00217523	0	0.000708215	0	0.000354108	0.00546338	0.0147208	0.014569	0.00212465	0.02069	0.000354108	0	0	0	0	0	0	0.000404694
d__Bacteria	k__norank	p__Actinobacteria	c__Actinobacteria	o__Micrococcales	f__Micrococcaceae	g__Rothia	0	0	0	0	0	0	0	0	0	0	0	0	0	0	0	0	0	0	0	0	0	0	5.05868e-05	0	0	0	0	0	0	0	0	0	0	0	0	5.05868e-05	0	0	0.000101174	0	5.05868e-05	0	0
d__Bacteria	k__norank	p__Elusimicrobia	c__Elusimicrobia	o__Elusimicrobiales	f__Elusimicrobiaceae	g__Elusimicrobium	0	0	0	0	0	0	0	0	0	0	0	0	0	0	0	0	0	0	0	0.00703157	0	0	0	0	0	0	0	0	0	0	0	0	0	0	0	0	0	0	0	0	0	0	0
d__Bacteria	k__norank	p__Bacteroidetes	c__Flavobacteriia	o__Flavobacteriales	f__Flavobacteriaceae	g__norank_f__Flavobacteriaceae	0	0	0	0	0	0	5.05868e-05	0.00177054	0.000101174	5.05868e-05	0	0	0	0	0	0.000354108	0	0	0	0.000455281	0	0	0.000252934	0	0	0	0	0	0	0	0	0	0	0.00015176	0	0	0	0	0	0	0	0	0
d__Bacteria	k__norank	p__Firmicutes	c__Clostridia	o__Clostridiales	f__Lachnospiraceae	g__Lactonifactor	0	0	0	0	0	0	0	0	0	0	0	0	0	0	0	0	0	0	0	0	0	0	0	0	0	0	0	5.05868e-05	0	0	0	0.000101174	0.000303521	0	0	0	0	0	0	0	0	0	0
d__Bacteria	k__norank	p__Proteobacteria	c__Gammaproteobacteria	o__Pasteurellales	f__Pasteurellaceae	g__Haemophilus	0.000556455	0.00870093	0.000910563	0.000303521	0.038193	0.000101174	0.000303521	0.000101174	0.00293403	0	0.00298462	0.000252934	0.147865	0.000202347	0.00106232	5.05868e-05	0	0.0260522	0.000202347	0.000202347	0.000354108	0	0.00217523	0.000252934	0	0.000101174	0.000657628	0	0.00885269	0.00521044	0.0474504	0.000202347	0.000101174	0.00101174	0.00263051	5.05868e-05	0	0.000708215	0.000505868	0	0.0752226	0	0.0030858
d__Bacteria	k__norank	p__Firmicutes	c__Clostridia	o__Clostridiales	f__Ruminococcaceae	g__Fastidiosipila	0	0	0	0	0	0	0	0	0	0	0	0	0	0	0	0	0	0	0	0	0	0	0	0	0	0	0	0	0	0	0	0	0	0	0	0	0	0	0	0	0	0	0
d__Bacteria	k__norank	p__Bacteroidetes	c__Bacteroidia	o__Bacteroidales	f__Prevotellaceae	g__Paraprevotella	0.0277216	0.00136584	0.00976325	0.00495751	0	0	0.00849858	0.00854917	0.00111291	0.00252934	0.00662687	0.000252934	0	0	0.00839741	0.00905504	0	0	0	0.027671	0	0	0.000404694	0	0.00566572	0.0135573	0	0.00915621	0	0.00682922	0	0.0118373	0	0.00364225	0	0.0448705	0	0	0	0	0	0	0.0011635
d__Bacteria	k__norank	p__Firmicutes	c__unclassified_p__Firmicutes	o__unclassified_p__Firmicutes	f__unclassified_p__Firmicutes	g__unclassified_p__Firmicutes	0	0	0	0	0	0	0	0	0	0	0	0	0	0	0	0	0	0	0	0	0	0	0	0	0.000101174	0	0	0	0	0	0	0	0	0	0	0	0	0	0	0	0	0	0
d__Bacteria	k__norank	p__Proteobacteria	c__Gammaproteobacteria	o__Aeromonadales	f__Succinivibrionaceae	g__Anaerobiospirillum	0	0	0	0	0	0	0	0	0	0	0	0	0	0	0	0	0	0	0	0	0	0	0	0	0	0	0	0	0	0	0	0	0	0	0	0	0	0	0	0	0	0	0
d__Bacteria	k__norank	p__Firmicutes	c__Clostridia	o__Clostridiales	f__Lachnospiraceae	g__[Ruminococcus]_gnavus_group	5.05868e-05	0	0	0	0	5.05868e-05	0	0.000101174	0	0	0	0.00015176	0	0	0	0.000455281	0	0	5.05868e-05	5.05868e-05	0	0.000455281	0	0.00207406	0.000354108	0.000505868	0	0.000101174	0.00166936	0.000202347	0	0	0.000252934	0	0.000859976	0.000101174	0.00333873	0.000303521	0.0787637	0.00106232	0.00374342	0.000961149	0
d__Bacteria	k__norank	p__Firmicutes	c__Erysipelotrichia	o__Erysipelotrichales	f__Erysipelotrichaceae	g__Dielma	0	0	0	0	0	0	0	0	0	5.05868e-05	0	0	0	5.05868e-05	0	0	0	0	0	0	0	0	0	0	0	0	0	0.000101174	0	0	0	5.05868e-05	0	5.05868e-05	0	5.05868e-05	0	0	0	0	0	0	0
d__Bacteria	k__norank	p__Bacteroidetes	c__Bacteroidia	o__Bacteroidales	f__Prevotellaceae	g__Prevotella	0	5.05868e-05	0	0	0.000404694	0	0	0	0	0	0	0	0	5.05868e-05	0	0	0	0	0	0	0	0	0	0	0	0	0.000101174	0	0	0	0	0	0.000354108	0	0	0	0	0	5.05868e-05	0	5.05868e-05	0	0.000455281
d__Bacteria	k__norank	p__Firmicutes	c__Clostridia	o__Clostridiales	f__Peptostreptococcaceae	g__Intestinibacter	0.000252934	0	0	5.05868e-05	0.0019223	5.05868e-05	0.00121408	0.00015176	0.000202347	0.000859976	0.000910563	0.000758802	0.00015176	0.00015176	0	0.000202347	5.05868e-05	0.00106232	0.000556455	0.000404694	0.00015176	0.000252934	0.000202347	0.000101174	5.05868e-05	0.000455281	0.000252934	0	0.000961149	0.000303521	0.0114832	0.000354108	0.00495751	0.00126467	0	0.00015176	0.000607042	5.05868e-05	0.000354108	0	5.05868e-05	5.05868e-05	0.000455281
d__Bacteria	k__norank	p__Firmicutes	c__Clostridia	o__Clostridiales	f__Lachnospiraceae	g__[Eubacterium]_eligens_group	0.00581748	0	0.00293403	0.00313638	0.0041987	0.00369284	0.000101174	0.00435047	0.00865034	5.05868e-05	0.00323756	0.000404694	0.00121408	0.00369284	0.00551396	0	0.00227641	5.05868e-05	0.00177054	0.00753743	0.000910563	0	0.00166936	0.000404694	0.00101174	0	0.000961149	0.00278227	0.0638406	0.0174524	0.00166936	0.000404694	0	0	0	0.0272663	0	0.0662687	0	0	0	0	0.0030858
d__Bacteria	k__norank	p__Firmicutes	c__Clostridia	o__Clostridiales	f__Family_XI_o__Clostridiales	g__Parvimonas	0	0	0	0	0	0	0	0	0	0	0	0	0	0	0	0.00015176	0	0	0	0	0	0	0	0	0	0	0	0	0	0	5.05868e-05	0	0	0	0	0	0	5.05868e-05	0	0	0	0	0.00111291
d__Bacteria	k__norank	p__Firmicutes	c__Clostridia	o__Clostridiales	f__Lachnospiraceae	g__Lachnospiraceae_UCG-010	0.000607042	0.00682922	0.00480575	0.00237758	0.00364225	0.00171995	0.000607042	0.00106232	0.000202347	0.00166936	0.00015176	0.000404694	0.00177054	0.000809389	0.000859976	0.00101174	0.000303521	0.000708215	0.00303521	0.00278227	0.000202347	0.000657628	0.00177054	0	0.000910563	0.00126467	0.00202347	0.00111291	0.00015176	0.000607042	0.000607042	0.00156819	5.05868e-05	0.000101174	0.000758802	0.00111291	0	0	0.000252934	0	0.000101174	0	0.000910563
d__Bacteria	k__norank	p__Bacteroidetes	c__Bacteroidia	o__Bacteroidales	f__Porphyromonadaceae	g__Butyricimonas	0.00733509	0.00101174	0.00450223	0.00819506	0	0.00495751	0.00389518	0.00207406	0.00252934	0.00263051	0.00111291	0	0.00015176	0.00733509	0.00333873	0.00369284	0.00303521	0.000202347	0.00222582	0.00824565	0.00111291	0	0.00849858	0.000505868	0.00758802	0.000708215	0.000758802	0.000758802	0	0.000101174	0.000303521	0.00541279	0.000809389	0.0155301	0	0.000455281	0	0	5.05868e-05	0	0	0	0.000252934
d__Bacteria	k__norank	p__Firmicutes	c__Clostridia	o__Clostridiales	f__Ruminococcaceae	g__Subdoligranulum	0.0162384	0.0153278	0.00182113	0.00748685	0.0610583	0.00647511	0.00682922	0.0858458	0.0046034	0.031465	0.00263051	0.104361	0.015176	0.00799272	0.0102185	0.0182618	0	0	0.0231688	0.0121408	0.0169466	0.000354108	0.0395083	5.05868e-05	0.0034399	0.0196277	0	0.00682922	0	0.0410259	0.113921	0.0217017	0.000303521	0.00627276	0.0223088	0.0220558	0	0.0015176	0	0	0	0.0316673	0.154037
d__Bacteria	k__norank	p__Actinobacteria	c__Actinobacteria	o__Coriobacteriales	f__Coriobacteriaceae	g__Slackia	0	0	0.000758802	0	0	0	0	0.000303521	0	0.00111291	0.000101174	0	0	0	0	0	0	0	0	0	0.000505868	0	0	0	0.000202347	0	0	0.000708215	0	0	0	0	0	0	0	0	0	0	0	0	0	0	0.000252934
d__Bacteria	k__norank	p__Actinobacteria	c__Actinobacteria	o__Coriobacteriales	f__Coriobacteriaceae	g__Collinsella	0.000303521	0.0345002	0.00161878	0.000758802	0.00495751	0.000809389	0.00283286	0.00303521	0.00136584	0.0121408	0.000455281	0.00131526	0.00278227	0.00015176	0.000758802	0.00591866	0	0	0.00328814	0.0026811	0.000758802	0.00257993	0.00015176	0	0.000708215	0.000859976	0.000455281	0.000101174	0	0.000303521	0.00627276	0.00232699	0	0.00212465	0.00465399	0	0	0	0	0	0.00834682	0	0.000404694
d__Bacteria	k__norank	p__Firmicutes	c__Negativicutes	o__Selenomonadales	f__Acidaminococcaceae	g__Acidaminococcus	0	0	0	0	0	0	0	0	0	0.0751214	5.05868e-05	0	0.000252934	0	0	0	0.000101174	0	0	0	0	0	0.000101174	0	0.0169466	0	0	0	0	0	0	0	0	0	0	0	0	0	0	0	0	0	0.0233711
d__Bacteria	k__norank	p__Proteobacteria	c__Betaproteobacteria	o__Methylophilales	f__Methylophilaceae	g__norank_f__Methylophilaceae	0	0	0	0	0	0	5.05868e-05	0	0.000101174	0.000252934	0	0	0	0	0	0	0	0	0	0	0	0	0	0	0	0	0	0	0	0	0	0	0	0	0	0	0	0	0	0	0	0	0
d__Bacteria	k__norank	p__Proteobacteria	c__Gammaproteobacteria	o__Enterobacteriales	f__Enterobacteriaceae	g__Proteus	0	0	0	0	0	0	0	0	0	0	0	0	0	0	0	0	0	0	0	0	0	0	0	0	0	0	0	0	0.000202347	0	0	0	0	0	0	0	0.000758802	0.000354108	0	0	0	5.05868e-05	0
d__Bacteria	k__norank	p__Actinobacteria	c__Actinobacteria	o__Coriobacteriales	f__Coriobacteriaceae	g__Senegalimassilia	0.000101174	0	0	0	0	0	0	0	0	0	0	0	0	0	0.00015176	0	0	0	0	0.00015176	0	0	0	0	0	0	0	0	0	0	0.00146702	0	0	0	0	0	0	0	0	0	0	0	0.000404694
d__Bacteria	k__norank	p__Firmicutes	c__Bacilli	o__Lactobacillales	f__Carnobacteriaceae	g__Granulicatella	0	0.00015176	0	0	0	0	0	0	0	0	0	0	0.000101174	0	0	0	0	5.05868e-05	0	0	0	0	5.05868e-05	0	5.05868e-05	0	0	0	0	5.05868e-05	5.05868e-05	0	0	0	0.000101174	0	0	0.00015176	0.00015176	0	0.00015176	0	0.0011635
d__Bacteria	k__norank	p__Firmicutes	c__Clostridia	o__Clostridiales	f__Lachnospiraceae	g__[Ruminococcus]_gauvreauii_group	0.0011635	0.00177054	0.000354108	0.00273169	0.00424929	0	5.05868e-05	0.0011635	0.00015176	0.000101174	0.000354108	0.00349049	5.05868e-05	0.000303521	0.000708215	0.0019223	0	0	0.000202347	0.000859976	0.000859976	0.000202347	0.000758802	5.05868e-05	0.000101174	0.000556455	0	0.00708215	0.000101174	0	0.00161878	0.000354108	0	0.000455281	0	5.05868e-05	0	0	0	0	0.000354108	0	0.00197289
d__Bacteria	k__norank	p__Firmicutes	c__Clostridia	o__Clostridiales	f__Christensenellaceae	g__norank_f__Christensenellaceae	5.05868e-05	0	0	0	0	5.05868e-05	0	5.05868e-05	0	0	0	0	0	0	0	0.000101174	0	0	0	0	0	0	0.000101174	0	0	0	0	0.00015176	0	0	0	0.00015176	0.000101174	0.00015176	0	0	0	0	0	0	0	0	0
d__Bacteria	k__norank	p__Firmicutes	c__Clostridia	o__Clostridiales	f__Lachnospiraceae	g__Moryella	5.05868e-05	0	0.00015176	0.00015176	0	0	0.000101174	0.000101174	0	0	0	0	0	0	0.00015176	5.05868e-05	0	0	5.05868e-05	0.000101174	0.000101174	0	0.000101174	0	0	0.000101174	0	0.00015176	0	5.05868e-05	0	5.05868e-05	5.05868e-05	0.00015176	0	0	0	0	0	0	0	0	0.00015176
d__Bacteria	k__norank	p__Firmicutes	c__Clostridia	o__Clostridiales	f__Lachnospiraceae	g__Coprococcus_2	0.0176042	0	0	0.0015176	0	0.00905504	0.00657628	0	0.0137596	0.000252934	0.0176042	0	0.000961149	0	0.0109268	0	0	0	0	0.00303521	0.0117867	0	0.0194759	0	0	0.0280757	0	0	0	0.000101174	0.0134561	0.0128996	5.05868e-05	0.0126467	0.000910563	5.05868e-05	0	0	0	0	0	0	5.05868e-05
d__Bacteria	k__norank	p__Firmicutes	c__Clostridia	o__Clostridiales	f__Lachnospiraceae	g__Tyzzerella_4	0.000809389	0.000859976	0.000556455	0.000657628	0.00627276	5.05868e-05	5.05868e-05	0.000758802	0.000202347	0.0199312	0.000404694	0	0.00136584	0.000455281	0.000910563	0.00136584	5.05868e-05	0	0.000354108	0.00207406	0.00111291	0.000657628	0.00136584	0.000252934	0.00111291	0.0011635	5.05868e-05	0.00217523	0	0.00182113	0.0011635	0.00106232	0.00166936	0.0015176	5.05868e-05	0	0.000556455	0.00015176	0.0866552	0.000354108	0.00126467	5.05868e-05	0.0030858
d__Bacteria	k__norank	p__Firmicutes	c__Clostridia	o__Clostridiales	f__Lachnospiraceae	g__Coprococcus_1	0.000556455	0.000556455	0.000505868	0.00177054	0.000101174	0.00131526	0.000303521	0.00126467	0	0.000556455	0.000404694	5.05868e-05	0.00015176	0.00015176	0.000303521	0.00227641	0	0	0.000910563	0.000354108	0.00177054	0.000556455	0.00015176	0.00015176	0.000505868	0.0026811	0	0.000556455	0	0.000607042	0.000303521	0.0015176	5.05868e-05	0.000354108	0	0.000556455	0	0	0	0	5.05868e-05	0	0.000101174
d__Bacteria	k__norank	p__Proteobacteria	c__Gammaproteobacteria	o__Xanthomonadales	f__Xanthomonadaceae	g__Stenotrophomonas	0	0	0	0	0	0	0	0	0	0	0	0	0	0	0	0	0	0	0	0	0	0	0	0	0	0	0	0	0	0	0	0	0	0	0	0	0	0	0	0	0	0	0
d__Bacteria	k__norank	p__Firmicutes	c__Negativicutes	o__Selenomonadales	f__Veillonellaceae	g__Dialister	0.0200324	0.11549	0.00440105	0.00490692	0.000101174	0	0	0.0212465	0.0181101	0.0267604	0.00475516	0.00834682	0.00890328	0.00222582	0.0431	5.05868e-05	0	0.0209935	0.029138	0	0	0	0.00485633	0	0.00197289	0	5.05868e-05	0.0011635	0.140378	0.0156313	0.095862	5.05868e-05	0.00414812	0.0449211	0	0	0	0.0608559	0	0	5.05868e-05	0	0.104108
d__Bacteria	k__norank	p__Firmicutes	c__Erysipelotrichia	o__Erysipelotrichales	f__Erysipelotrichaceae	g__Coprobacillus	0	5.05868e-05	0	0	0	0.000101174	0	0	0	0	0	0	0	0	0	0	0	0	0	0	0	0	0	5.05868e-05	0	0	0	0	0	0	0	0	0	0	0	0	0	0	0	0	0	0	0
d__Bacteria	k__norank	p__Firmicutes	c__Bacilli	o__Lactobacillales	f__Streptococcaceae	g__Lactococcus	0	0	0	0	0	0	0	0	0	0	0	0	0	0	0	0.000101174	0	0	0.000101174	0	0	0	0	0	0	0	0	0	0	0	0	0	0	0	0	0	0	0	0	0	0	0	0
d__Bacteria	k__norank	p__Firmicutes	c__Clostridia	o__Clostridiales	f__Peptococcaceae	g__Peptococcus	0	0	0	0.000404694	0	0.000404694	0.00015176	0.00015176	0.000252934	0	0	0	0	0.000101174	0.000202347	0	0	0	0	0.00015176	0	0	0.000354108	0	0	0.000505868	0	0	0	0	0.000303521	0	0	0.00015176	0	0	0	0	0	0	0	0	0
d__Bacteria	k__norank	p__Firmicutes	c__Negativicutes	o__Selenomonadales	f__Veillonellaceae	g__Allisonella	0	0	5.05868e-05	5.05868e-05	0	0	0.000303521	0	0	0	0.000101174	0	0	0	0	0	0	0	0.000303521	0.000303521	0	0	0.00015176	0	0	0	0	0.000101174	0	0	0.00389518	0	0	0.00131526	0.00495751	0	0.0019223	0	0	0	0	0.000354108	0.00222582
d__Bacteria	k__norank	p__Firmicutes	c__Clostridia	o__Clostridiales	f__Ruminococcaceae	g__[Eubacterium]_coprostanoligenes_group	0.00318697	0	0.00298462	0.00298462	0	0.00131526	0.00247875	0.025951	0.0177054	0.0283286	0.000607042	0.00111291	0.0416329	0.00895386	0.0214994	0.00723391	0	0	0.00263051	0.00672805	0.00328814	0.00136584	0.00546338	0	0	0.000859976	0.00121408	0.00495751	0.000556455	0.00101174	0.0180089	0.0155807	0.041987	0.00328814	0.00394577	0	0	0.000556455	0	0.000455281	0	0	0.0102185
d__Bacteria	k__norank	p__Firmicutes	c__Clostridia	o__Clostridiales	f__Family_XIII	g__[Eubacterium]_nodatum_group	5.05868e-05	0	0	0	0	0	0	0	0	0	0	0	5.05868e-05	0	0	0	5.05868e-05	0	0	0	0	0	0	0	0	0	0	0	0	0	0	0.000202347	5.05868e-05	0	5.05868e-05	0	0	0	0	0	0	0	0
d__Bacteria	k__norank	p__Actinobacteria	c__Actinobacteria	o__Coriobacteriales	f__Coriobacteriaceae	g__Olsenella	0	0	0	0	0	0	0	0	0	0.000657628	0	0	0	0	0	0	0	0	0	0	0	0	0	0	0	0	0	0	0	0	0.00131526	0	0.00111291	0	0	0	0	0	5.05868e-05	0	0	0	0.000101174
d__Bacteria	k__norank	p__Actinobacteria	c__Actinobacteria	o__Bifidobacteriales	f__Bifidobacteriaceae	g__Gardnerella	0	0	0	0	0.000252934	0	0	0	0	0	0	0	0	0	0	0	0	0	0	0	0	0	0	0	0	0	0	0	0	0	0	0	0	0	0	0	0	0	0	0	0	0	0.000101174
d__Bacteria	k__norank	p__Firmicutes	c__Negativicutes	o__Selenomonadales	f__Acidaminococcaceae	g__Phascolarctobacterium	0.000961149	0.0909045	0.0293403	0	0.0136079	0.259662	0.0615641	0.008448	0.00121408	0.0019223	0.000708215	0.000202347	0.00177054	0.0406718	0.00303521	0.0277722	0.0555443	0	0.000101174	0.0753743	0.0722885	0.0130008	0.000505868	0.137647	0.116147	0.0382436	0.15601	0.00298462	0	0.00404694	5.05868e-05	0.023017	0.0195771	0.000404694	0.096722	0.0727944	5.05868e-05	0	0.0148725	0.124292	0.0752226	0.0699616	0.0742108
d__Bacteria	k__norank	p__Actinobacteria	c__Actinobacteria	o__Actinomycetales	f__Actinomycetaceae	g__Actinomyces	0	0.000101174	0.000101174	0	5.05868e-05	0	0	0	0	0	0	5.05868e-05	0	0	0	0.000202347	0	0	0	0	0.000252934	5.05868e-05	0.000101174	5.05868e-05	5.05868e-05	0.000252934	0	0.000101174	0	0	0.000101174	0	0.00015176	0	0.000101174	5.05868e-05	0.00015176	5.05868e-05	0.000910563	0	0	0	5.05868e-05
d__Bacteria	k__norank	p__Firmicutes	c__Clostridia	o__Clostridiales	f__Lachnospiraceae	g__Lachnospiraceae_UCG-004	0.00131526	0.00824565	0.00252934	0.00338932	0.00733509	0.00106232	0.00242817	0.000607042	0.0011635	0.0011635	0.000505868	0.00399636	0.000455281	0.000354108	0.00202347	0.00126467	0.000505868	0.000455281	0.00126467	0.00187171	0.000252934	0.00141643	0.000657628	0.000556455	0.00318697	0.00187171	0.00207406	0.0011635	0	0.0015176	0.000303521	0.000303521	0.00015176	0.000910563	0.00794213	0.00394577	0	0.000505868	0.0030858	0	0.00202347	0.000455281	0.000657628
d__Bacteria	k__norank	p__Firmicutes	c__Negativicutes	o__Selenomonadales	f__unclassified_o__Selenomonadales	g__unclassified_o__Selenomonadales	0	0	0	0	0	0.000809389	0	5.05868e-05	0	0	0	0	0	0	0	0.000404694	0.00177054	0	0	5.05868e-05	0	0.000556455	0	0	0.00571631	0.000404694	0	0	0	0.000202347	0	0	0	0	0	0.00131526	0	0	0	0	0	0.00146702	0
d__Bacteria	k__norank	p__Firmicutes	c__Clostridia	o__Clostridiales	f__Lachnospiraceae	g__Tyzzerella_3	0	0	0	0	5.05868e-05	0	0.000303521	0.000455281	0	0.000657628	0	0.000455281	0	0	0	0.000252934	0	5.05868e-05	0	0.000101174	5.05868e-05	0.0011635	0.000101174	0	0	0.00166936	0.00015176	0	0	0.000101174	0	0	0	0.000354108	0.00404694	0	0	0.000101174	0	5.05868e-05	0.000758802	0	0
d__Bacteria	k__norank	p__Firmicutes	c__Clostridia	o__Clostridiales	f__unclassified_o__Clostridiales	g__unclassified_o__Clostridiales	0	0	0	0.000354108	0	0	0	0	0	0	0	0	0	0.00182113	0	5.05868e-05	0	0	0.000101174	0	0	0	0	0	0	0	0	0	0	0	0	0	0	0	0	0	0	0	0	0	0	0	0
d__Bacteria	k__norank	p__Firmicutes	c__Clostridia	o__Clostridiales	f__Lachnospiraceae	g__Lachnospiraceae_UCG-001	0.000607042	0	0.00445164	0.0120902	0.0136079	0.00232699	0.00819506	0.000404694	0.000303521	0.000252934	0.00111291	0.000404694	0.0038446	0.00136584	0.000556455	0.00809389	0	5.05868e-05	5.05868e-05	0.00839741	0.00166936	5.05868e-05	0.00521044	0.00015176	0.00252934	0.016896	0.000303521	0.00667746	0	0.00809389	0.00015176	0.00389518	0	0.00607042	0.00131526	0.000101174	0	0	0	0	0	0	0
R: immunological responders; N: immunological non-responders; C: health control.
[truncated: 51 more columns]
